# Supplementary material for: Red clover (Trifolium pratense L.) draft genome provides a platform for trait improvement
Source: Sci Rep. 2015 Nov 30;5:17394. doi: 10.1038/srep17394 (PMC4663792; doi:10.1038/srep17394)
Supplement: Supplementary Table 3 [file srep17394-s2.xls]

## Sheet: annot_v2
Query_id	Blast2GO_GO_Description	Blast2GO_EC_Number	Blast2GO_GO_term	B2G_GOS	Hit desc.	Alignment length	Positives	Interproscan_IPR	Interproscan_IPR_Description	Interproscan_GO_term	Interproscan_EC_Number	Interproscan_Pathways	eggNOG	eggNOG_descript	eggNOG_funcCat	fasta_length	Subject_id	Status	p_ident	protein_length	s_length	Warning_msgs	frame	ORF_start	ORF_end	s_start	s_end	Description
Tp57577_TGAC_v2_mRNA1	u3 small nucleolar ribonucleoprotein protein		GO:0005739	C:mitochondrion	gi|357456827|ref|XP_003598694.1|U3 small nucleolar ribonucleoprotein IMP4 [Medicago truncatula] >gi|355487742|gb|AES68945.1| U3 small nucleolar ribonucleoprotein IMP4 [Medicago truncatula]	88	67	IPR007109|IPR004154	Brix domain|Anticodon-binding				virNOG12671	U3 small nucleolar ribonucleoprotein protein	A	264	G7IW56	Internal	68.1818	88	291	Distance to subject end: 94 aas, your sequence is shorter than subject: 88 - 291	1	1	264	120	197	tr=U3 small nucleolar ribonucleoprotein IMP4; Medicago truncatula (Barrel medic) (Medicago tribuloides).
Tp57577_TGAC_v2_mRNA10				P:response to karrikin; P:localization; P:cellular aromatic compound metabolic process; P:organic cyclic compound metabolic process; P:biological regulation; C:plasma membrane; P:defense response; P:carboxylic acid metabolic process	gi|356536380|ref|XP_003536716.1|PREDICTED: uncharacterized protein LOC100788258 [Glycine max]	398	283	IPR007942	Phospholipase-like				virNOG22376	Arabidopsis phospholipase-like protein (PEARLI 4)	S	1286	I1LF45	C-terminus	65.3266	396	413	your sequence is shorter than subject: 396 - 413	2	2	1189	37	413	tr=Uncharacterized protein; Glycine max (Soybean) (Glycine hispida).
Tp57577_TGAC_v2_mRNA100	probable polygalacturonase-like	EC:3.2.1.67|EC:3.2.1.15	GO:0047911|GO:0005576|GO:0005773|GO:0009505|GO:0004650|GO:0005982|GO:0005985	F:galacturan 1,4-alpha-galacturonidase activity; C:extracellular region; C:vacuole; C:plant-type cell wall; F:polygalacturonase activity; P:starch metabolic process; P:sucrose metabolic process	gi|357478841|ref|XP_003609706.1|hypothetical protein MTR_4g120730 [Medicago truncatula] >gi|355510761|gb|AES91903.1| hypothetical protein MTR_4g120730 [Medicago truncatula]	97	94	IPR011050|IPR012334	Pectin lyase fold/virulence factor|Pectin lyase fold				virNOG01476	glycoside hydrolase family 28 protein	R	531	A7PZL3	Putative N-terminus	58.9744	109	491	Distance to subject end: 359 aas, Unexpected STOP codon in 5 prime region, your sequence is shorter than subject: 109 - 491	1	205	531	55	132	sp=Probable polygalacturonase; Vitis vinifera (Grape).
Tp57577_TGAC_v2_mRNA1000							94									333		unknown				Non coding ORF found >= 200 nt	0	0	0
Tp57577_TGAC_v2_mRNA10000	beta-glucan-binding protein		GO:0052862|GO:0052861|GO:0016998	F:glucan endo-1,4-beta-glucanase activity, C-3 substituted reducing group; F:glucan endo-1,3-beta-glucanase activity, C-3 substituted reducing group; P:cell wall macromolecule catabolic process	gi|358346215|ref|XP_003637166.1|Beta-glucan-binding protein [Medicago truncatula] >gi|355503101|gb|AES84304.1| Beta-glucan-binding protein [Medicago truncatula]	678	549	IPR005200	Glycoside hydrolase, family 81	GO:0016998|GO:0052861|GO:0052862			virNOG09840	Glycosyl hydrolase family 81 protein	G	4356	G7ZYL6	Complete	67.6783	1361	679	your sequence is longer than subject: 1361 - 679	3	75	4155	5	678	tr=Beta-glucan-binding protein; Medicago truncatula (Barrel medic) (Medicago tribuloides).
Tp57577_TGAC_v2_mRNA10001				C:intracellular membrane-bounded organelle	gi|357440043|ref|XP_003590299.1|hypothetical protein MTR_1g056180 [Medicago truncatula] >gi|355479347|gb|AES60550.1| hypothetical protein MTR_1g056180 [Medicago truncatula]	433	407	IPR019448	EEIG1/EHBP1 N-terminal domain				virNOG05327	expressed protein	S	1568	G7I7Z4	N-terminus	89.6074	438	753	Unexpected STOP codon at 3' end. Distance to subject end: 283 aas, your sequence is shorter than subject: 438 - 753	3	141	1452	1	426	tr=Putative uncharacterized protein; Medicago truncatula (Barrel medic) (Medicago tribuloides).
Tp57577_TGAC_v2_mRNA10002	beta-glucan-binding protein		GO:0052862|GO:0052861|GO:0016998	F:glucan endo-1,4-beta-glucanase activity, C-3 substituted reducing group; F:glucan endo-1,3-beta-glucanase activity, C-3 substituted reducing group; P:cell wall macromolecule catabolic process	gi|358346209|ref|XP_003637163.1|Beta-glucan-binding protein [Medicago truncatula] >gi|81250783|gb|ABB69781.1| beta-glucan-binding protein 1 [Medicago truncatula] >gi|355503098|gb|AES84301.1| Beta-glucan-binding protein [Medicago truncatula]	669	557	IPR005200	Glycoside hydrolase, family 81	GO:0016998|GO:0052861|GO:0052862			virNOG09840	Glycosyl hydrolase family 81 protein	G	2215	A0EJF0	Complete	86.5964	674	669		3	147	2166	5	668	tr=Beta-glucan-binding protein; Medicago truncatula (Barrel medic) (Medicago tribuloides).
Tp57577_TGAC_v2_mRNA10003	beta-glucan-binding protein		GO:0052862|GO:0052861|GO:0016998	F:glucan endo-1,4-beta-glucanase activity, C-3 substituted reducing group; F:glucan endo-1,3-beta-glucanase activity, C-3 substituted reducing group; P:cell wall macromolecule catabolic process	gi|358346215|ref|XP_003637166.1|Beta-glucan-binding protein [Medicago truncatula] >gi|355503101|gb|AES84304.1| Beta-glucan-binding protein [Medicago truncatula]	249	210	IPR005200	Glycoside hydrolase, family 81	GO:0016998|GO:0052861|GO:0052862			virNOG09840	Glycosyl hydrolase family 81 protein	G	1171	G7ZYL6	Internal	78.3133	344	679	Unexpected stop codon in the beginning of your sequence, Unexpected STOP codon at 3' end. Distance to subject end: 147 aas, your sequence is shorter than subject: 344 - 679	3	3	1031	229	477	tr=Beta-glucan-binding protein; Medicago truncatula (Barrel medic) (Medicago tribuloides).
Tp57577_TGAC_v2_mRNA10004				P:regulation of transcription, DNA-dependent; P:flower development; F:sequence-specific DNA binding transcription factor activity; F:DNA binding	gi|190352228|gb|ACE76515.1|LST1 [Pisum sativum]	367	279	IPR005333|IPR017887|IPR017888	Transcription factor, TCP|Transcription factor TCP subgroup|CYC/TB1, R domain				virNOG22535	TCP family transcription factor	S	1740	O49250	Complete	80.8824	409	286	your sequence is longer than subject: 409 - 286	1	148	1372	80	147	sp=Transcription factor CYCLOIDEA; Antirrhinum majus (Garden snapdragon).
Tp57577_TGAC_v2_mRNA10005	cell division cycle protein		GO:0007276|GO:0051510|GO:0051302|GO:0009504|GO:0009733|GO:0048829|GO:0030154|GO:0005819|GO:0010071|GO:0005680	P:gamete generation; P:regulation of unidimensional cell growth; P:regulation of cell division; C:cell plate; P:response to auxin stimulus; P:root cap development; P:cell differentiation; C:spindle; P:root meristem specification; C:anaphase-promoting complex	gi|358346163|ref|XP_003637140.1|Cell division cycle protein-like protein [Medicago truncatula] >gi|355503075|gb|AES84278.1| Cell division cycle protein-like protein [Medicago truncatula]	714	651	IPR026819|IPR001440|IPR013105|IPR011990|IPR019734|IPR013026	Cell division cycle protein 27A/B, plant|Tetratricopeptide TPR1|Tetratricopeptide TPR2|Tetratricopeptide-like helical|Tetratricopeptide repeat|Tetratricopeptide repeat-containing domain	GO:0005680|GO:0030154|GO:0051302|GO:0005515		UniPathway: UPA00143	virNOG00815	cell division cycle protein 27	D	2772	Q8LGU6	Complete	67.1916	758	744		1	94	2365	1	743	sp=Cell division cycle protein 27 homolog B; Arabidopsis thaliana (Mouse-ear cress).
Tp57577_TGAC_v2_mRNA10006					gi|356573887|ref|XP_003555087.1|PREDICTED: uncharacterized protein LOC100777436 [Glycine max]	431	353	IPR026057|IPR025846	PC-Esterase|PMR5 N-terminal domain				virNOG11396	Pfam:DUF231	S	1899	Q9LFT0	Complete	47.1605	425	426		3	186	1458	26	425	sp=Protein trichome birefringence-like 19; Arabidopsis thaliana (Mouse-ear cress).
Tp57577_TGAC_v2_mRNA10007	ubiquitin-protein ligase zinc ion binding protein		GO:0046872	F:metal ion binding	gi|356573651|ref|XP_003554971.1|PREDICTED: uncharacterized protein LOC100815034 [Glycine max]	427	310	IPR001841|IPR001357|IPR011011|IPR013083|IPR017907	Zinc finger, RING-type|BRCT domain|Zinc finger, FYVE/PHD-type|Zinc finger, RING/FYVE/PHD-type|Zinc finger, RING-type, conserved site	GO:0005515|GO:0008270			virNOG09458	BRCA1 C Terminus (BRCT) domain	L	1724	O04251	Internal	46	444	1329	Unexpected stop codon in the beginning of your sequence, Unexpected STOP codon at 3' end. Distance to subject end: 632 aas, your sequence is shorter than subject: 444 - 1329	3	3	1331	151	199	sp=BRCT domain-containing protein At4g02110; Arabidopsis thaliana (Mouse-ear cress).
Tp57577_TGAC_v2_mRNA10008				P:oxidation-reduction process; F:oxidoreductase activity; F:FMN binding	gi|357466775|ref|XP_003603672.1|F-box/LRR-repeat protein [Medicago truncatula] >gi|355492720|gb|AES73923.1| F-box/LRR-repeat protein [Medicago truncatula]	530	381	IPR006553	Leucine-rich repeat, cysteine-containing subtype				virNOG11458	LRR	R	1795	Q9C5D2	C-terminus	24.8148	583	610	Unexpected stop codon in the beginning of your sequence, your sequence is shorter than subject: 583 - 610	3	3	1748	296	552	sp=F-box/LRR-repeat protein 4; Arabidopsis thaliana (Mouse-ear cress).
Tp57577_TGAC_v2_mRNA10009	bzip-like protein		GO:0005488|GO:0016740	F:binding; F:transferase activity	gi|357444755|ref|XP_003592655.1|BZIP-like protein [Medicago truncatula] >gi|355481703|gb|AES62906.1| BZIP-like protein [Medicago truncatula]	107	65						virNOG34545	transposon protein	R	598	G7IFE9	C-terminus	46.6165	137	1272	your sequence is shorter than subject: 137 - 1272	1	1	411	1136	1268	tr=Receptor-like protein kinase HSL1; Medicago truncatula (Barrel medic) (Medicago tribuloides).
Tp57577_TGAC_v2_mRNA1001	monothiol glutaredoxin-s17		GO:0045454|GO:0009055|GO:0015035|GO:0051536|GO:0006118	P:cell redox homeostasis; F:electron carrier activity; F:protein disulfide oxidoreductase activity; F:iron-sulfur cluster binding; P:electron transport	gi|358346673|ref|XP_003637390.1|Monothiol glutaredoxin-S17 [Medicago truncatula] >gi|355503325|gb|AES84528.1| Monothiol glutaredoxin-S17 [Medicago truncatula]	248	227	IPR004480|IPR002109|IPR012336	Monothiol glutaredoxin-related|Glutaredoxin|Thioredoxin-like fold	GO:0009055|GO:0015035|GO:0045454			virNOG08796	Monothiol	O	804	Q0IWL9	C-terminus	67.8431	249	491	your sequence is shorter than subject: 249 - 491	3	3	746	130	491	sp=Monothiol glutaredoxin-S11; Oryza sativa subsp. japonica (Rice).
Tp57577_TGAC_v2_mRNA10010				F:glucan endo-1,4-beta-glucanase activity, C-3 substituted reducing group; F:glucan endo-1,3-beta-glucanase activity, C-3 substituted reducing group; P:cell wall macromolecule catabolic process	gi|1752734|dbj|BAA11407.1|beta-glucan-elicitor receptor [Glycine max]	405	262	IPR005200	Glycoside hydrolase, family 81	GO:0016998|GO:0052861|GO:0052862			virNOG09840	Glycosyl hydrolase family 81 protein	G	1702	P93159	Putative N-terminus	53.0864	387	668	Unexpected STOP codon at 3' end. Distance to subject end: 57 aas, W1: There is no M at the beginning, your sequence is shorter than subject: 387 - 668	2	44	1201	34	434	tr=Beta-glucan-elicitor receptor; Glycine max (Soybean) (Glycine hispida).
Tp57577_TGAC_v2_mRNA10011	uncharacterized protein		GO:0016020	C:membrane	gi|358346195|ref|XP_003637156.1|hypothetical protein MTR_074s0017 [Medicago truncatula] >gi|355503091|gb|AES84294.1| hypothetical protein MTR_074s0017 [Medicago truncatula]	348	270	IPR005344	Uncharacterised protein family UPF0121	GO:0016021			virNOG09275	Uncharacterised protein family (UPF0121)	S	1480	G7ZYK6	Complete	91.2281	347	348		1	124	1162	7	348	tr=Putative uncharacterized protein; Medicago truncatula (Barrel medic) (Medicago tribuloides).
Tp57577_TGAC_v2_mRNA10012	proline-rich domain-containing protein		GO:0008270|GO:0003676	F:zinc ion binding; F:nucleic acid binding	gi|358346605|ref|XP_003637357.1|Zinc finger CCHC domain-containing protein [Medicago truncatula] >gi|355503292|gb|AES84495.1| Zinc finger CCHC domain-containing protein [Medicago truncatula]	420	344	IPR006568|IPR001878	PSP, proline-rich|Zinc finger, CCHC-type	GO:0003676|GO:0008270			virNOG01163	PSP	S	1738	G7ZZ57	N-terminus	79.5238	530	543	Separated hits, possible frame ERROR between 1400 and 1495, Distance to subject end: 26 aas,	3	147	1734	1	511	tr=Zinc finger CCHC domain-containing protein; Medicago truncatula (Barrel medic) (Medicago tribuloides).
Tp57577_TGAC_v2_mRNA10013	proline-rich domain-containing protein		GO:0008270|GO:0003676	F:zinc ion binding; F:nucleic acid binding	gi|358346605|ref|XP_003637357.1|Zinc finger CCHC domain-containing protein [Medicago truncatula] >gi|355503292|gb|AES84495.1| Zinc finger CCHC domain-containing protein [Medicago truncatula]	420	344	IPR006568|IPR001878	PSP, proline-rich|Zinc finger, CCHC-type	GO:0003676|GO:0008270						1722	G7ZZ57	N-terminus	79.5238	530	543	Separated hits, possible frame ERROR between 1384 and 1479, Distance to subject end: 26 aas,	2	131	1718	1	511	tr=Zinc finger CCHC domain-containing protein; Medicago truncatula (Barrel medic) (Medicago tribuloides).
Tp57577_TGAC_v2_mRNA10014				C:membrane	gi|356573641|ref|XP_003554966.1|PREDICTED: uncharacterized protein LOC100811822 [Glycine max]	406	325	IPR010683	Protein of unknown function DUF1262				virNOG06897	Protein of unknown function (DUF1262)	S	1903	I1N6L3	Complete	73.399	399	406		2	173	1367	1	406	tr=Uncharacterized protein; Glycine max (Soybean) (Glycine hispida).
Tp57577_TGAC_v2_mRNA10015				P:oxidation-reduction process; F:oxidoreductase activity; F:FMN binding	gi|357466775|ref|XP_003603672.1|F-box/LRR-repeat protein [Medicago truncatula] >gi|355492720|gb|AES73923.1| F-box/LRR-repeat protein [Medicago truncatula]	526	402	IPR006553	Leucine-rich repeat, cysteine-containing subtype				virNOG11458	LRR	R	2174	Q9C5D2	Putative Complete	25.1613	562	610	query STOP codon is far from subject stop. Distance to subject end: 30 aas, your sequence is shorter than subject: 562 - 610	2	167	1850	109	555	sp=F-box/LRR-repeat protein 4; Arabidopsis thaliana (Mouse-ear cress).
Tp57577_TGAC_v2_mRNA10016	md-2-related lipid recognition domain-containing protein		GO:0016023	C:cytoplasmic membrane-bounded vesicle	gi|351723665|ref|NP_001236775.1|uncharacterized protein LOC100306050 precursor [Glycine max] >gi|255627393|gb|ACU14041.1| unknown [Glycine max]	132	125	IPR003172|IPR014756	MD-2-related lipid-recognition domain|Immunoglobulin E-set				virNOG22759	MD-2-related lipid recognition domain-containing protein ML domain-containing protein	R	978	C6SXR8	Complete	81.8182	152	154		2	191	644	23	154	tr=Uncharacterized protein; Glycine max (Soybean) (Glycine hispida).
Tp57577_TGAC_v2_mRNA10017				P:oxidation-reduction process; F:oxidoreductase activity; F:FMN binding	gi|357466775|ref|XP_003603672.1|F-box/LRR-repeat protein [Medicago truncatula] >gi|355492720|gb|AES73923.1| F-box/LRR-repeat protein [Medicago truncatula]	517	384	IPR006553	Leucine-rich repeat, cysteine-containing subtype				virNOG11458	LRR	R	1805	Q9SKK0	C-terminus	23.1434	541	628	atg_distance in limit (1-15): atg_distance = 5, No stop codon before M and M found is too far from subject M, your sequence is shorter than subject: 541 - 628	1	103	1725	59	619	sp=EIN3-binding F-box protein 1; Arabidopsis thaliana (Mouse-ear cress).
Tp57577_TGAC_v2_mRNA10018				P:proteolysis; P:nuclear-transcribed mRNA catabolic process; F:ATP-dependent peptidase activity; C:nucleus; F:peptidase activity	gi|356510047|ref|XP_003523752.1|PREDICTED: protein cereblon-like [Glycine max]	193	137	IPR015947	PUA-like domain				virNOG03858	ATP-dependent protease La	R	1147	V7AUJ2	C-terminus	50	333	546	Unexpected stop codon in the beginning of your sequence, your sequence is shorter than subject: 333 - 546	1	1	999	109	540	tr=Uncharacterized protein; Phaseolus vulgaris (Kidney bean) (French bean).
Tp57577_TGAC_v2_mRNA10019				P:oxidation-reduction process; F:oxidoreductase activity; F:FMN binding	gi|357466775|ref|XP_003603672.1|F-box/LRR-repeat protein [Medicago truncatula] >gi|355492720|gb|AES73923.1| F-box/LRR-repeat protein [Medicago truncatula]	523	371	IPR006553	Leucine-rich repeat, cysteine-containing subtype				virNOG11458	LRR	R	1874	Q9C5D2	C-terminus	22.2698	590	610	Unexpected stop codon in the beginning of your sequence, your sequence is shorter than subject: 590 - 610	1	1	1770	159	584	sp=F-box/LRR-repeat protein 4; Arabidopsis thaliana (Mouse-ear cress).
Tp57577_TGAC_v2_mRNA1002	cytochrome p450		GO:0046914|GO:1901363|GO:0008152|GO:0097159|GO:0003824	F:transition metal ion binding; F:heterocyclic compound binding; P:metabolic process; F:organic cyclic compound binding; F:catalytic activity	gi|357506335|ref|XP_003623456.1|hypothetical protein MTR_7g071020 [Medicago truncatula] >gi|355498471|gb|AES79674.1| hypothetical protein MTR_7g071020 [Medicago truncatula]	61	51						virNOG35106	Retrotransposon protein	R	189	G7KV09	Putative C-terminus	77.0492	62	203	STOP codon was not found. Distance to subject end: 0 aas, your sequence is shorter than subject: 62 - 203	3	3	185	142	202	tr=Putative uncharacterized protein; Medicago truncatula (Barrel medic) (Medicago tribuloides).
Tp57577_TGAC_v2_mRNA10020	uncharacterized protein loc100250138		GO:0044260|GO:0090304	P:cellular macromolecule metabolic process; P:nucleic acid metabolic process	gi|27764548|gb|AAO23078.1|polyprotein [Glycine max]	211	142	IPR023780|IPR016197	Chromo domain|Chromo domain-like				virNOG15679	Retrotransposon protein	R	971	Q84ZV5	C-terminus	53.0806	281	1552	your sequence is shorter than subject: 281 - 1552	3	3	845	1312	1522	tr=Polyprotein; Glycine max (Soybean) (Glycine hispida).
Tp57577_TGAC_v2_mRNA10021				P:oxidation-reduction process; F:oxidoreductase activity; F:FMN binding	gi|357466775|ref|XP_003603672.1|F-box/LRR-repeat protein [Medicago truncatula] >gi|355492720|gb|AES73923.1| F-box/LRR-repeat protein [Medicago truncatula]	245	198	IPR006553	Leucine-rich repeat, cysteine-containing subtype				virNOG11458	LRR	R	2178	G7J423	Complete	58.6777	586	592		3	45	1800	70	584	tr=F-box/LRR-repeat protein; Medicago truncatula (Barrel medic) (Medicago tribuloides).
Tp57577_TGAC_v2_mRNA10022					gi|357501543|ref|XP_003621060.1|Flowering locus T-like protein [Medicago truncatula] >gi|338794162|gb|AEI99554.1| FTb2 [Medicago truncatula] >gi|355496075|gb|AES77278.1| Flowering locus T-like protein [Medicago truncatula]	178	155	IPR008914	Phosphatidylethanolamine-binding protein PEBP				virNOG02470	protein HEADING DATE	R	1087	Q9SXZ2	Complete	63.0682	179	175		1	118	652	1	175	sp=Protein FLOWERING LOCUS T; Arabidopsis thaliana (Mouse-ear cress).
Tp57577_TGAC_v2_mRNA10023	heparan-alpha-glucosaminide n-acetyltransferase-like		GO:0016020	C:membrane	gi|356527477|ref|XP_003532336.1|PREDICTED: heparan-alpha-glucosaminide N-acetyltransferase-like [Glycine max]	385	340									1621	V7B0P8	Complete	74.1722	436	460	your sequence is shorter than subject: 436 - 460	2	206	1511	1	453	tr=Uncharacterized protein; Phaseolus vulgaris (Kidney bean) (French bean).
Tp57577_TGAC_v2_mRNA10024	heparan-alpha-glucosaminide n-acetyltransferase-like		GO:0016020	C:membrane	gi|356527477|ref|XP_003532336.1|PREDICTED: heparan-alpha-glucosaminide N-acetyltransferase-like [Glycine max]	392	347	IPR012429	Protein of unknown function DUF1624		EC:2.3.1.78	KEGG: 00531+2.3.1.78	virNOG00113	Heparan-alpha-glucosaminide	S	1622	V7B0P8	Complete	74.5652	432	460	your sequence is shorter than subject: 432 - 460	2	206	1499	1	460	tr=Uncharacterized protein; Phaseolus vulgaris (Kidney bean) (French bean).
Tp57577_TGAC_v2_mRNA10025	heparan-alpha-glucosaminide n-acetyltransferase-like		GO:0005739|GO:0016020	C:mitochondrion; C:membrane	gi|356527477|ref|XP_003532336.1|PREDICTED: heparan-alpha-glucosaminide N-acetyltransferase-like [Glycine max]	225	211									1061	I3SPG2	C-terminus	82.1429	313	467	Unexpected stop codon in the beginning of your sequence, your sequence is shorter than subject: 313 - 467	2	2	940	188	467	tr=Uncharacterized protein; Lotus japonicus (Lotus corniculatus var. japonicus).
Tp57577_TGAC_v2_mRNA10026	tcp-1 cpn60 chaperonin family protein		GO:0005737|GO:0006457|GO:0046686|GO:0010043|GO:0005524|GO:0051082|GO:0016020	C:cytoplasm; P:protein folding; P:response to cadmium ion; P:response to zinc ion; F:ATP binding; F:unfolded protein binding; C:membrane	gi|356569084|ref|XP_003552736.1|PREDICTED: T-complex protein 1 subunit zeta-like [Glycine max]	535	524	IPR002423|IPR012722|IPR027409|IPR027413|IPR027410|IPR017998|IPR002194	Chaperonin Cpn60/TCP-1|T-complex protein 1, zeta subunit|Chaperone tailless complex polypeptide 1 (TCP-1)|GroEL-like apical domain|GroEL-like equatorial domain|TCP-1-like chaperonin intermediate domain|Chaperonin TCP-1, conserved site	GO:0005524|GO:0044267|GO:0006457|GO:0051082		Reactome: REACT_17015	virNOG02185	T-complex protein 1 subunit	O	2200	O04450	Complete	31.4563	536	535		1	172	1777	29	530	sp=T-complex protein 1 subunit epsilon; Arabidopsis thaliana (Mouse-ear cress).
Tp57577_TGAC_v2_mRNA10027	peptide transporter-like protein		GO:0006857|GO:0016021|GO:0005215	P:oligopeptide transport; C:integral to membrane; F:transporter activity	gi|357501519|ref|XP_003621048.1|Peptide transporter-like protein [Medicago truncatula] >gi|355496063|gb|AES77266.1| Peptide transporter-like protein [Medicago truncatula]	377	335	IPR000109|IPR016196|IPR018456	Proton-dependent oligopeptide transporter family|Major facilitator superfamily domain, general substrate transporter|PTR2 family proton/oligopeptide symporter, conserved site	GO:0005215|GO:0006810|GO:0016020|GO:0006857		Reactome: REACT_15518|Reactome: REACT_19419	virNOG08909	Peptide nitrate transporter	E	1468	Q9LYR6	N-terminus	72.2667	395	624	Unexpected STOP codon at 3' end. Distance to subject end: 227 aas, your sequence is shorter than subject: 395 - 624	3	180	1362	1	341	sp=Protein NRT1/ PTR FAMILY 6.1; Arabidopsis thaliana (Mouse-ear cress).
Tp57577_TGAC_v2_mRNA10028	got1 sft2-like vescicle transport protein		GO:0016020|GO:0016023|GO:0016192	C:membrane; C:cytoplasmic membrane-bounded vesicle; P:vesicle-mediated transport	gi|357501483|ref|XP_003621030.1|Vesicle transport protein GOT1B [Medicago truncatula] >gi|124360690|gb|ABN08679.1| Got1-like protein [Medicago truncatula] >gi|355496045|gb|AES77248.1| Vesicle transport protein GOT1B [Medicago truncatula]	126	104	IPR007305	Vesicle transport protein, Got1/SFT2-like	GO:0016192			virNOG18635	Vesicle transport protein	P	1044	A2Q4X9	Complete	95.2381	127	126		2	290	668	1	126	tr=Got1-like protein; Medicago truncatula (Barrel medic) (Medicago tribuloides).
Tp57577_TGAC_v2_mRNA10029	regulator of vps4 activity in the mvb pathway protein		GO:0005739	C:mitochondrion	gi|356567284|ref|XP_003551851.1|PREDICTED: uncharacterized protein LOC100818353 [Glycine max]	479	292	IPR005061	Domain of unknown function DUF292, eukaryotic				virNOG01214	Regulator of Vps4 activity in the MVB pathway	Z	1614	I1KZL0	Complete	51.0158	415	410		1	343	1585	1	409	tr=Uncharacterized protein; Glycine max (Soybean) (Glycine hispida).
Tp57577_TGAC_v2_mRNA1003	receptor-like protein kinase		GO:0016301|GO:0016310	F:kinase activity; P:phosphorylation	gi|358345693|ref|XP_003636910.1|Receptor-like protein kinase [Medicago truncatula] >gi|355502845|gb|AES84048.1| Receptor-like protein kinase [Medicago truncatula]	148	133	IPR001611	Leucine-rich repeat	GO:0005515			virNOG06218	Receptor like protein	R	725	Q9SHI3	Putative C-terminus	40.4255	154	729	query STOP codon is far from subject stop. Distance to subject end: 19 aas, your sequence is shorter than subject: 154 - 729	2	2	460	242	694	sp=Receptor-like protein 2; Arabidopsis thaliana (Mouse-ear cress).
Tp57577_TGAC_v2_mRNA10030	mannose-6-phosphate isomerase	EC:5.3.1.8	GO:0008270|GO:0004476|GO:0009298|GO:0006000|GO:0006013	F:zinc ion binding; F:mannose-6-phosphate isomerase activity; P:GDP-mannose biosynthetic process; P:fructose metabolic process; P:mannose metabolic process	gi|356569059|ref|XP_003552724.1|PREDICTED: mannose-6-phosphate isomerase-like [Glycine max]	438	337	IPR016305|IPR001250|IPR011051|IPR014710|IPR018050	Mannose-6-phosphate isomerase|Mannose-6-phosphate isomerase, type I|RmlC-like cupin domain|RmlC-like jelly roll fold|Phosphomannose isomerase, type I, conserved site	GO:0004476|GO:0009298|GO:0005975|GO:0008270	EC:5.3.1.8	KEGG: 00051+5.3.1.8|KEGG: 00520+5.3.1.8|MetaCyc: PWY-3861|MetaCyc: PWY-3881|MetaCyc: PWY-5659|MetaCyc: PWY-882|UniPathway: UPA00126|KEGG: 00051+5.3.1.8|KEGG: 00520+5.3.1.8|MetaCyc: PWY-3861|MetaCyc: PWY-3881|MetaCyc: PWY-5659|MetaCyc: PWY-882	virNOG02977	mannose-6-phosphate isomerase	G	2247	I1N5B5	Complete	73.516	446	421		1	736	2071	5	418	sp=Mannose-6-phosphate isomerase; Glycine max (Soybean) (Glycine hispida).
Tp57577_TGAC_v2_mRNA10031	protein		GO:0016020|GO:0009536	C:membrane; C:plastid	gi|357501553|ref|XP_003621065.1|hypothetical protein MTR_7g006760 [Medicago truncatula] >gi|355496080|gb|AES77283.1| hypothetical protein MTR_7g006760 [Medicago truncatula]	1177	874						virNOG00632	0	S	3728	G7KXS7	Complete	85.8114	1134	1164	your sequence is shorter than subject: 1134 - 1164	1	88	3487	1	1164	tr=Putative uncharacterized protein; Medicago truncatula (Barrel medic) (Medicago tribuloides).
Tp57577_TGAC_v2_mRNA10032				P:oxidation-reduction process; F:oxidoreductase activity, acting on paired donors, with incorporation or reduction of molecular oxygen, 2-oxoglutarate as one donor, and incorporation of one atom each of oxygen into both donors; F:oxidoreductase activity, acting on paired donors, with incorporation or reduction of molecular oxygen; F:oxidoreductase activity; F:iron ion binding; F:L-ascorbic acid b…	gi|356554658|ref|XP_003545661.1|PREDICTED: pentatricopeptide repeat-containing protein At1g22960, mitochondrial-like [Glycine max]	539	418	IPR002885|IPR011990	Pentatricopeptide repeat|Tetratricopeptide-like helical	GO:0005515			virNOG06253	Pentatricopeptide repeat-containing protein At1g22960	R	2782	P0C7Q9	Putative C-terminus	39.7059	83	718	query STOP codon too far from subject stop. Distance to subject end: 542 aas, putative chimeric sequence, your sequence is shorter than subject: 83 - 718	1	1	249	92	159	sp=Pentatricopeptide repeat-containing protein At1g22960, mitochondrial; Arabidopsis thaliana (Mouse-ear cress).
Tp57577_TGAC_v2_mRNA10033	ribosomal protein l2		GO:0044444|GO:0043229	C:cytoplasmic part; C:intracellular organelle	gi|217072910|gb|ACJ84815.1|unknown [Medicago truncatula]	87	64						virNOG40654	Ribosomal Proteins L2, RNA binding domain	J	554	P92812	Internal	45.1613	116	502	Unexpected stop codon in the beginning of your sequence, Unexpected STOP codon at 3' end. Distance to subject end: 239 aas, your sequence is shorter than subject: 116 - 502	2	2	346	134	193	sp=60S ribosomal protein L2, mitochondrial; Oryza sativa subsp. japonica (Rice). Mitochondrion.
Tp57577_TGAC_v2_mRNA10034				F:molecular_function; P:biological_process; C:mitochondrion; P:embryo sac egg cell differentiation; P:RNA splicing	gi|356523687|ref|XP_003530467.1|PREDICTED: pentatricopeptide repeat-containing protein At3g02490, mitochondrial-like [Glycine max]	260	176						virNOG11462	Pentatricopeptide repeat-containing protein	S	2601	V7B0L2	Complete	54.2308	799	629	your sequence is longer than subject: 799 - 629	3	36	2430	20	266	tr=Uncharacterized protein; Phaseolus vulgaris (Kidney bean) (French bean).
Tp57577_TGAC_v2_mRNA10035	peroxisome biogenesis protein 1-like		GO:0042623|GO:0006625|GO:0005778|GO:0003677|GO:0005524	F:ATPase activity, coupled; P:protein targeting to peroxisome; C:peroxisomal membrane; F:DNA binding; F:ATP binding	gi|356521604|ref|XP_003529444.1|PREDICTED: peroxisome biogenesis protein 1-like [Glycine max]	1132	968	IPR025653|IPR003959|IPR015342|IPR027417|IPR003593|IPR003960	Peroxisome biogenesis factor 1|ATPase, AAA-type, core|Peroxisome biogenesis factor 1, N-terminal|P-loop containing nucleoside triphosphate hydrolase|AAA+ ATPase domain|ATPase, AAA-type, conserved site	GO:0005524|GO:0005778|GO:0006625|GO:0042623|GO:0005777|GO:0007031|GO:0000166|GO:0017111			virNOG02281	peroxisome biogenesis protein	O	4364	I1KMB2	Complete	82.4205	1129	1130		3	405	3789	1	1130	tr=Uncharacterized protein; Glycine max (Soybean) (Glycine hispida).
Tp57577_TGAC_v2_mRNA10036	2-alkenal reductase	EC:3.2.1.15|EC:1.3.1.74	GO:0004650|GO:0050896|GO:0004024|GO:0032440|GO:0005576|GO:0008270|GO:0055114|GO:0000166|GO:0044424|GO:0005982|GO:0005985	F:polygalacturonase activity; P:response to stimulus; F:alcohol dehydrogenase activity, zinc-dependent; F:2-alkenal reductase [NAD(P)] activity; C:extracellular region; F:zinc ion binding; P:oxidation-reduction process; F:nucleotide binding; C:intracellular part; P:starch metabolic process; P:sucrose metabolic process	gi|363814360|ref|NP_001242819.1|uncharacterized protein LOC100813036 [Glycine max] >gi|255635011|gb|ACU17864.1| unknown [Glycine max]	348	317	IPR002085|IPR013149|IPR011032|IPR016040|IPR020843	Alcohol dehydrogenase superfamily, zinc-type|Alcohol dehydrogenase, C-terminal|GroES (chaperonin 10)-like|NAD(P)-binding domain|Polyketide synthase, enoylreductase	GO:0008270|GO:0016491|GO:0055114|GO:0016747			virNOG11142	Zinc-binding dehydrogenase	R	1903	Q9SLN8	Complete	66.4723	347	343		3	348	1386	2	343	sp=2-alkenal reductase (NADP(+)-dependent); Nicotiana tabacum (Common tobacco).
Tp57577_TGAC_v2_mRNA10037	low molecular weight protein-tyrosine-phosphatase slr0328	EC:3.1.3.48	GO:0004725|GO:0009570|GO:0035335|GO:0006570	F:protein tyrosine phosphatase activity; C:chloroplast stroma; P:peptidyl-tyrosine dephosphorylation; P:tyrosine metabolic process	gi|357471895|ref|XP_003606232.1|Low molecular weight protein-tyrosine-phosphatase slr0328 [Medicago truncatula] >gi|355507287|gb|AES88429.1| Low molecular weight protein-tyrosine-phosphatase slr0328 [Medicago truncatula]	182	161	IPR017867|IPR023485|IPR000106	Protein-tyrosine phosphatase, low molecular weight|Phosphotyrosine protein phosphatase I superfamily|Protein-tyrosine phosphatase/arsenate reductase	GO:0004725|GO:0006470			virNOG10078	Low molecular weight protein-tyrosine-phosphatase	T	1262	G7JKW9	Complete	82.8729	198	182		1	208	799	10	181	tr=Low molecular weight protein-tyrosine-phosphatase slr0328; Medicago truncatula (Barrel medic) (Medicago tribuloides).
Tp57577_TGAC_v2_mRNA10038					gi|357501543|ref|XP_003621060.1|Flowering locus T-like protein [Medicago truncatula] >gi|338794162|gb|AEI99554.1| FTb2 [Medicago truncatula] >gi|355496075|gb|AES77278.1| Flowering locus T-like protein [Medicago truncatula]	109	106	IPR008914	Phosphatidylethanolamine-binding protein PEBP				virNOG02470	protein HEADING DATE	R	676	Q93WI9	Putative Complete	69.3431	141	179	atg_distance in limit (1-15): atg_distance = 16, Unexpected STOP codon in 5 prime region, your sequence is shorter than subject: 141 - 179	3	75	494	41	177	sp=Protein HEADING DATE 3A; Oryza sativa subsp. japonica (Rice).
Tp57577_TGAC_v2_mRNA10039	lob domain-containing protein 41-like		GO:0009739	P:response to gibberellin stimulus	gi|356527484|ref|XP_003532339.1|PREDICTED: LOB domain-containing protein 41-like [Glycine max]	309	225	IPR004883	Lateral organ boundaries, LOB				virNOG12134	Protein of unknown function DUF260	S	1537	Q9M886	Complete	56.6901	301	263	your sequence is longer than subject: 301 - 263	3	411	1311	1	245	sp=LOB domain-containing protein 41; Arabidopsis thaliana (Mouse-ear cress).
Tp57577_TGAC_v2_mRNA1004	probable envelope carrier chloroplastic-like		GO:0055085|GO:0010117|GO:0016021|GO:0005743|GO:0009941|GO:0042651|GO:0015867|GO:0010206|GO:0005347|GO:0009624	P:transmembrane transport; P:photoprotection; C:integral to membrane; C:mitochondrial inner membrane; C:chloroplast envelope; C:thylakoid membrane; P:ATP transport; P:photosystem II repair; F:ATP transmembrane transporter activity; P:response to nematode	gi|356503519|ref|XP_003520555.1|PREDICTED: probable envelope ADP,ATP carrier protein, chloroplastic-like [Glycine max]	74	74	IPR018108|IPR023395|IPR002067	Mitochondrial substrate/solute carrier|Mitochondrial carrier protein|Mitochondrial carrier domain	GO:0055085			virNOG07806	carrier protein	C	410	O65023	Internal	78.2051	136	381	Unexpected stop codon in the beginning of your sequence, Distance to subject end: 77 aas, your sequence is shorter than subject: 136 - 381	2	2	409	227	304	sp=Probable envelope ADP,ATP carrier protein, chloroplastic; Arabidopsis thaliana (Mouse-ear cress).
Tp57577_TGAC_v2_mRNA10040				F:ligase activity; P:lateral root development; F:protein binding; P:cellular protein metabolic process; C:nucleus	gi|356531812|ref|XP_003534470.1|PREDICTED: protein ARABIDILLO 1-like [Glycine max]	56	38	IPR000225|IPR016024|IPR011989	Armadillo|Armadillo-type fold|Armadillo-like helical	GO:0005515|GO:0005488			virNOG06235	armadillo beta-catenin repeat family protein	S	1489	O22161	Internal	52.7273	469	930	Unexpected stop codon in the beginning of your sequence, Unexpected STOP codon at 3' end. Distance to subject end: 325 aas, your sequence is shorter than subject: 469 - 930	2	2	1405	458	569	sp=Protein ARABIDILLO 1; Arabidopsis thaliana (Mouse-ear cress).
Tp57577_TGAC_v2_mRNA10041	flavonol sulfotransferase-like protein	EC:2.8.2.0	GO:0008146	F:sulfotransferase activity	gi|357515513|ref|XP_003628045.1|Flavonol sulfotransferase-like protein [Medicago truncatula] >gi|355522067|gb|AET02521.1| Flavonol sulfotransferase-like protein [Medicago truncatula]	344	284	IPR000863|IPR027417	Sulfotransferase domain|P-loop containing nucleoside triphosphate hydrolase	GO:0008146			virNOG03572	flavonol sulfotransferase-like	R	1353	G7LJ35	Complete	76.7442	338	329		3	78	1089	1	328	tr=Flavonol sulfotransferase-like protein; Medicago truncatula (Barrel medic) (Medicago tribuloides).
Tp57577_TGAC_v2_mRNA10042	lipase class 3 family protein	EC:3.1.1.26|EC:3.1.1.32|EC:3.1.1.3	GO:0047714|GO:0008970|GO:0005739|GO:0030308|GO:0009611|GO:0009695|GO:0010027|GO:0019433|GO:0010150|GO:0009570|GO:0004806|GO:0005811|GO:0050832|GO:0009395	F:galactolipase activity; F:phosphatidylcholine 1-acylhydrolase activity; C:mitochondrion; P:negative regulation of cell growth; P:response to wounding; P:jasmonic acid biosynthetic process; P:thylakoid membrane organization; P:triglyceride catabolic process; P:leaf senescence; C:chloroplast stroma; F:triglyceride lipase activity; C:lipid particle; P:defense response to fungus; P:phospholipid cat…	gi|357501495|ref|XP_003621036.1|Lipase [Medicago truncatula] >gi|124360696|gb|ABN08685.1| Peptidase S26A, signal peptidase I; Esterase/lipase/thioesterase; Lipase, class 3 [Medicago truncatula] >gi|355496051|gb|AES77254.1| Lipase [Medicago truncatula]	497	427	IPR002921	Lipase, class 3	GO:0004806|GO:0006629		Reactome: REACT_14797|Reactome: REACT_604	virNOG01473	galactolipase DONGLE	I	1808	Q9MA46	Complete	64.4279	502	471	your sequence is longer than subject: 502 - 471	3	75	1578	76	462	sp=Galactolipase DONGLE, chloroplastic; Arabidopsis thaliana (Mouse-ear cress).
Tp57577_TGAC_v2_mRNA10043	protein		GO:0009536|GO:0016020	C:plastid; C:membrane	gi|225452051|ref|XP_002280445.1|PREDICTED: uncharacterized protein LOC100242848 [Vitis vinifera] >gi|296087270|emb|CBI33644.3| unnamed protein product [Vitis vinifera]	314	255						virNOG05867	0	R	1424	I3SY68	Complete	80.4734	344	333		2	86	1115	7	332	tr=Uncharacterized protein; Lotus japonicus (Lotus corniculatus var. japonicus).
Tp57577_TGAC_v2_mRNA10044	cytochrome p450		GO:0016020|GO:0046872|GO:0016705|GO:0004497	C:membrane; F:metal ion binding; F:oxidoreductase activity, acting on paired donors, with incorporation or reduction of molecular oxygen; F:monooxygenase activity	gi|224139824|ref|XP_002323294.1|cytochrome P450 [Populus trichocarpa] >gi|222867924|gb|EEF05055.1| cytochrome P450 [Populus trichocarpa]	285	218	IPR001128	Cytochrome P450	GO:0005506|GO:0016705|GO:0020037|GO:0055114		Reactome: REACT_13433	virNOG04233	cytochrome P450	Q	1243	Q42798	N-terminus	55.2083	337	509	Unexpected STOP codon at 3' end. Distance to subject end: 141 aas, your sequence is shorter than subject: 337 - 509	2	98	1106	30	313	sp=Cytochrome P450 93A1; Glycine max (Soybean) (Glycine hispida).
Tp57577_TGAC_v2_mRNA10045	rad23 protein		GO:0005488|GO:0006289|GO:0005634	F:binding; P:nucleotide-excision repair; C:nucleus	gi|356567282|ref|XP_003551850.1|PREDICTED: putative DNA repair protein RAD23-4-like [Glycine max]	374	284	IPR000626|IPR000449|IPR015360|IPR009060|IPR004806|IPR015940|IPR006636|IPR019955	Ubiquitin domain|Ubiquitin-associated domain/translation elongation factor EF-Ts, N-terminal|XPC-binding domain|UV excision repair protein Rad23|UBA-like|Ubiquitin-associated/translation elongation factor EF1B, N-terminal, eukaryote|Heat shock chaperonin-binding|Ubiquitin supergroup	GO:0005515|GO:0003684|GO:0006289|GO:0043161|GO:0005634			virNOG02197	DNA repair protein	L	1603	Q84L30	Complete	65.6168	377	378		3	180	1308	1	377	sp=Ubiquitin receptor RAD23d; Arabidopsis thaliana (Mouse-ear cress).
Tp57577_TGAC_v2_mRNA10046				F:molecular_function; P:biological_process; C:mitochondrion; P:embryo sac egg cell differentiation; P:RNA splicing	gi|356568865|ref|XP_003552628.1|PREDICTED: pentatricopeptide repeat-containing protein At3g02490, mitochondrial-like [Glycine max]	219	155						virNOG11462	Pentatricopeptide repeat-containing protein	S	1815	Q9M891	C-terminus	45.9574	592	665	your sequence is shorter than subject: 592 - 665	1	1	1776	92	322	sp=Pentatricopeptide repeat-containing protein At3g02490, mitochondrial; Arabidopsis thaliana (Mouse-ear cress).
Tp57577_TGAC_v2_mRNA10047	transaldolase	EC:2.2.1.2	GO:0005739|GO:0006098|GO:0004801|GO:0009570|GO:0046686	C:mitochondrion; P:pentose-phosphate shunt; F:sedoheptulose-7-phosphate:D-glyceraldehyde-3-phosphate glyceronetransferase activity; C:chloroplast stroma; P:response to cadmium ion	gi|357501523|ref|XP_003621050.1|Transaldolase [Medicago truncatula] >gi|355496065|gb|AES77268.1| Transaldolase [Medicago truncatula]	446	409	IPR001585|IPR013785|IPR004732|IPR018225	Transaldolase|Aldolase-type TIM barrel|Transaldolase type 2|Transaldolase, active site	GO:0005975|GO:0003824|GO:0004801|GO:0005737|GO:0006098	EC:2.2.1.2	KEGG: 00030+2.2.1.2|MetaCyc: PWY-1861|MetaCyc: PWY-5723|UniPathway: UPA00115	virNOG12759	Transaldolase	G	2006	G7KXR2	Complete	92.3767	443	443		2	302	1628	1	443	tr=Transaldolase; Medicago truncatula (Barrel medic) (Medicago tribuloides).
Tp57577_TGAC_v2_mRNA10048	cytokinin hydroxylase-like	EC:1.3.3.9	GO:0050616|GO:0016023|GO:0009055|GO:0004497|GO:0005506|GO:0020037|GO:0016705|GO:0055114|GO:0042432|GO:0006118	F:secologanin synthase activity; C:cytoplasmic membrane-bounded vesicle; F:electron carrier activity; F:monooxygenase activity; F:iron ion binding; F:heme binding; F:oxidoreductase activity, acting on paired donors, with incorporation or reduction of molecular oxygen; P:oxidation-reduction process; P:indole biosynthetic process; P:electron transport	gi|356569070|ref|XP_003552729.1|PREDICTED: cytokinin hydroxylase-like [Glycine max]	498	469	IPR001128|IPR002401	Cytochrome P450|Cytochrome P450, E-class, group I	GO:0005506|GO:0016705|GO:0020037|GO:0055114		Reactome: REACT_13433	virNOG08244	cytokinin	Q	1761	Q9FF18	Complete	71.9192	512	518		2	149	1682	22	516	sp=Cytokinin hydroxylase; Arabidopsis thaliana (Mouse-ear cress).
Tp57577_TGAC_v2_mRNA10049	tvp38 tmem64 family membrane protein slr0305-like		GO:0005739|GO:0005886	C:mitochondrion; C:plasma membrane	gi|357501559|ref|XP_003621068.1|hypothetical protein MTR_7g006800 [Medicago truncatula] >gi|357501561|ref|XP_003621069.1| hypothetical protein MTR_7g006800 [Medicago truncatula] >gi|355496083|gb|AES77286.1| hypothetical protein MTR_7g006800 [Medicago truncatula] >gi|355496084|gb|AES77287.1| hypothetical protein MTR_7g006800 [Medicago truncatula]	258	226	IPR015414	SNARE associated Golgi protein				virNOG04053	TVP38 TMEM64 family membrane protein	S	1491	G7KXT0	Complete	88.7597	259	251		2	155	929	1	251	tr=Putative uncharacterized protein; Medicago truncatula (Barrel medic) (Medicago tribuloides).
Tp57577_TGAC_v2_mRNA1005	cation-chloride co-transporter 1		GO:0055064|GO:0055075|GO:0005886|GO:0071805|GO:0015379|GO:0016021|GO:0008511|GO:0006821	P:chloride ion homeostasis; P:potassium ion homeostasis; C:plasma membrane; P:potassium ion transmembrane transport; F:potassium:chloride symporter activity; C:integral to membrane; F:sodium:potassium:chloride symporter activity; P:chloride transport	gi|190411131|gb|ACE78321.1|cation-chloride cotransporter-like protein [Lotus tenuis]	43	42						virNOG13767	cation-chloride co-transporter	P	160	Q2UVJ5	Internal	79.0698	45	975	Unexpected STOP codon at 3' end. Distance to subject end: 672 aas, your sequence is shorter than subject: 45 - 975	3	3	134	251	293	sp=Cation-chloride cotransporter 1; Arabidopsis thaliana (Mouse-ear cress).
Tp57577_TGAC_v2_mRNA10050	glycyl-trna synthetase	EC:6.1.1.14	GO:0005739|GO:0006426|GO:0005524|GO:0046686|GO:0004820|GO:0006544|GO:0006563|GO:0006566|GO:0009345	C:mitochondrion; P:glycyl-tRNA aminoacylation; F:ATP binding; P:response to cadmium ion; F:glycine-tRNA ligase activity; P:glycine metabolic process; P:L-serine metabolic process; P:threonine metabolic process; C:glycine-tRNA ligase complex	gi|356527475|ref|XP_003532335.1|PREDICTED: glycyl-tRNA synthetase 1, mitochondrial-like [Glycine max]	675	627	IPR027031|IPR000738|IPR002314|IPR004154|IPR009068|IPR002315|IPR006195	Glycyl-tRNA synthetase/DNA polymerase subunit gamma-2|WHEP-TRS|Aminoacyl-tRNA synthetase, class II (G/ H/ P/ S), conserved domain|Anticodon-binding|Glycyl-tRNA synthetase, alpha2 dimer|S15/NS1, RNA-binding|Aminoacyl-tRNA synthetase, class II	GO:0004812|GO:0005524|GO:0006418|GO:0000166|GO:0004820|GO:0005737|GO:0006426	EC:6.1.1.14	KEGG: 00970+6.1.1.14|Reactome: REACT_71	virNOG03205	Glycyl-tRNA synthetase	J	2113	O23627-2	Putative Complete	81.9527	686	690	atg_distance in limit (1-15): atg_distance = 1, Unexpected STOP codon in 5 prime region,	3	6	2060	6	681	Isoform Cytoplasmic of Glycine--tRNA ligase 1, mitochondrial OS=Arabidopsis thaliana GN=GLYRS-1
Tp57577_TGAC_v2_mRNA10051	monoglyceride lipase	EC:3.1.1.23	GO:0047372|GO:0009536|GO:0016042|GO:0046486	F:acylglycerol lipase activity; C:plastid; P:lipid catabolic process; P:glycerolipid metabolic process	gi|358345806|ref|XP_003636966.1|Monoglyceride lipase [Medicago truncatula] >gi|355502901|gb|AES84104.1| Monoglyceride lipase [Medicago truncatula]	337	304	IPR000073	Alpha/beta hydrolase fold-1				virNOG06658	monoglyceride lipase-like	I	1286	Q9C942	Complete	35.473	350	332		3	126	1173	36	327	sp=Caffeoylshikimate esterase; Arabidopsis thaliana (Mouse-ear cress).
Tp57577_TGAC_v2_mRNA10052	adenylate isopentenyltransferase		GO:0005524|GO:0016740|GO:0008033	F:ATP binding; F:transferase activity; P:tRNA processing	gi|357456985|ref|XP_003598773.1|Isopentenyltransferase [Medicago truncatula] >gi|355487821|gb|AES69024.1| Isopentenyltransferase [Medicago truncatula]	298	255	IPR002627|IPR027417	tRNA isopentenyltransferase|P-loop containing nucleoside triphosphate hydrolase	GO:0005524|GO:0008033	EC:2.5.1.75	KEGG: 00908+2.5.1.75|MetaCyc: PWY-2781	virNOG14048	adenylate isopentenyltransferase 5	H	1287	G7IW81	Complete	75.5034	296	303		3	318	1203	1	295	tr=Isopentenyltransferase; Medicago truncatula (Barrel medic) (Medicago tribuloides).
Tp57577_TGAC_v2_mRNA10053	retrotransposon unclassified	EC:2.7.7.49|EC:3.4.23.0	GO:0003723|GO:0006310|GO:0006278|GO:0006333|GO:0003964|GO:0003677|GO:0006508|GO:0016023|GO:0004190|GO:0003682|GO:0000785	F:RNA binding; P:DNA recombination; P:RNA-dependent DNA replication; P:chromatin assembly or disassembly; F:RNA-directed DNA polymerase activity; F:DNA binding; P:proteolysis; C:cytoplasmic membrane-bounded vesicle; F:aspartic-type endopeptidase activity; F:chromatin binding; C:chromatin	gi|27764548|gb|AAO23078.1|polyprotein [Glycine max]	208	158	IPR000477	Reverse transcriptase	GO:0003723|GO:0003964|GO:0006278			virNOG15679	Retrotransposon protein	R	725	P31843	N-terminus	54.7368	132	142	Unexpected STOP codon at 3' end. Distance to subject end: 28 aas,	2	305	698	7	101	sp=RNA-directed DNA polymerase homolog; Oenothera berteroana (Bertero's evening primrose). Mitochondrion.
Tp57577_TGAC_v2_mRNA10054	probable carboxylesterase 17-like	EC:3.1.1.0	GO:0008152|GO:0005739|GO:0052689	P:metabolic process; C:mitochondrion; F:carboxylic ester hydrolase activity	gi|356567288|ref|XP_003551853.1|PREDICTED: probable carboxylesterase 17-like [Glycine max]	315	259	IPR013094|IPR002168	Alpha/beta hydrolase fold-3|Lipase, GDXG, active site	GO:0008152|GO:0016787			virNOG06078	Carboxylesterase	V	1143	Q9LFR7	Complete	50.6329	346	344		3	69	1104	37	342	sp=Probable carboxylesterase 17; Arabidopsis thaliana (Mouse-ear cress).
Tp57577_TGAC_v2_mRNA10055	abscisic acid -deficient 4 protein		GO:0006721|GO:0016020|GO:0044434	P:terpenoid metabolic process; C:membrane; C:chloroplast part	gi|358345802|ref|XP_003636964.1|hypothetical protein MTR_065s0045 [Medicago truncatula] >gi|355502899|gb|AES84102.1| hypothetical protein MTR_065s0045 [Medicago truncatula]	242	209	IPR025461	Protein of unknown function DUF4281				virNOG12810	0	S	2035	G7ZY14	Complete	86.3636	243	239		1	505	1231	1	239	tr=Putative uncharacterized protein; Medicago truncatula (Barrel medic) (Medicago tribuloides).
Tp57577_TGAC_v2_mRNA10056	peptidyl-prolyl cis-trans isomerase-like protein	EC:5.2.1.8	GO:0006457|GO:0005528|GO:0031977|GO:0000413|GO:0003755|GO:0009535	P:protein folding; F:FK506 binding; C:thylakoid lumen; P:protein peptidyl-prolyl isomerization; F:peptidyl-prolyl cis-trans isomerase activity; C:chloroplast thylakoid membrane	gi|357501525|ref|XP_003621051.1|Peptidyl-prolyl cis-trans isomerase-like protein [Medicago truncatula] >gi|355496066|gb|AES77269.1| Peptidyl-prolyl cis-trans isomerase-like protein [Medicago truncatula]	225	185	IPR023566|IPR001179	Peptidyl-prolyl cis-trans isomerase, FKBP-type|Peptidyl-prolyl cis-trans isomerase, FKBP-type, domain	GO:0006457						1016	G7KXR3	Complete	91.5556	239	240		2	86	800	16	240	sp=Peptidyl-prolyl cis-trans isomerase; Medicago truncatula (Barrel medic) (Medicago tribuloides).
Tp57577_TGAC_v2_mRNA10057	peptidyl-prolyl cis-trans isomerase-like protein		GO:0018208|GO:0044436|GO:0016853|GO:0009507|GO:0016020	P:peptidyl-proline modification; C:thylakoid part; F:isomerase activity; C:chloroplast; C:membrane	gi|357501525|ref|XP_003621051.1|Peptidyl-prolyl cis-trans isomerase-like protein [Medicago truncatula] >gi|355496066|gb|AES77269.1| Peptidyl-prolyl cis-trans isomerase-like protein [Medicago truncatula]	168	128	IPR023566|IPR001179	Peptidyl-prolyl cis-trans isomerase, FKBP-type|Peptidyl-prolyl cis-trans isomerase, FKBP-type, domain	GO:0006457			virNOG11473	Peptidyl-prolyl cis-trans isomerase	O	1025	G7KXR3	Complete	89.881	242	240	Separated hits, possible frame ERROR between 628 and 637,	2	86	809	16	240	sp=Peptidyl-prolyl cis-trans isomerase; Medicago truncatula (Barrel medic) (Medicago tribuloides).
Tp57577_TGAC_v2_mRNA10058	peptidyl-prolyl cis-trans isomerase-like protein	EC:5.2.1.8	GO:0006457|GO:0005528|GO:0031977|GO:0000413|GO:0003755|GO:0009535	P:protein folding; F:FK506 binding; C:thylakoid lumen; P:protein peptidyl-prolyl isomerization; F:peptidyl-prolyl cis-trans isomerase activity; C:chloroplast thylakoid membrane	gi|357501525|ref|XP_003621051.1|Peptidyl-prolyl cis-trans isomerase-like protein [Medicago truncatula] >gi|355496066|gb|AES77269.1| Peptidyl-prolyl cis-trans isomerase-like protein [Medicago truncatula]	225	185	IPR023566|IPR001179	Peptidyl-prolyl cis-trans isomerase, FKBP-type|Peptidyl-prolyl cis-trans isomerase, FKBP-type, domain	GO:0006457						957	G7KXR3	Complete	91.5556	239	240		2	86	800	16	240	sp=Peptidyl-prolyl cis-trans isomerase; Medicago truncatula (Barrel medic) (Medicago tribuloides).
Tp57577_TGAC_v2_mRNA10059	ribulose bisphosphate carboxylase small chain 3a	EC:4.1.1.39	GO:0019253|GO:0016984|GO:0004497|GO:0009853|GO:0055114|GO:0009573|GO:0046487	P:reductive pentose-phosphate cycle; F:ribulose-bisphosphate carboxylase activity; F:monooxygenase activity; P:photorespiration; P:oxidation-reduction process; C:chloroplast ribulose bisphosphate carboxylase complex; P:glyoxylate metabolic process	gi|132106|sp|P07689.1|RBS3_PEARecName: Full=Ribulose bisphosphate carboxylase small chain 3A, chloroplastic; Short=RuBisCO small subunit 3A; Flags: Precursor >gi|20855|emb|CAA27864.1| ribulose bisphosphate carboxylase [Pisum sativum] >gi|225288|prf||1211236A carboxylase,ribulose bisphosphate	137	128	IPR000894|IPR024681	Ribulose bisphosphate carboxylase small chain, domain|Ribulose bisphosphate carboxylase, small chain		EC:4.1.1.39	KEGG: 00630+4.1.1.39|KEGG: 00710+4.1.1.39|MetaCyc: PWY-5532|MetaCyc: PWY-5723	virNOG17005	RuBisCO catalyzes two reactions the carboxylation of D- ribulose 1,5-bisphosphate, the primary event in carbon dioxide fixation, as well as the oxidative fragmentation of the pentose substrate. Both reactions occur simultaneously and in competition at the same active site (By similarity)	G	984	P07689	Misassembled	89.1892		180	Coding sequence with some errors, ERROR#1, contains sense and antisense hits!!!, putative chimeric sequence,						sp=Ribulose bisphosphate carboxylase small chain 3A, chloroplastic; Pisum sativum (Garden pea).
Tp57577_TGAC_v2_mRNA1006	non-ltr retroelement reverse transcriptase		GO:0003824	F:catalytic activity	gi|140068359|gb|ABE87589.2|RNA-directed DNA polymerase (Reverse transcriptase); Ribonuclease H; Endonuclease/exonuclease/phosphatase [Medicago truncatula]	191	115	IPR005135	Endonuclease/exonuclease/phosphatase				virNOG28351	Reverse transcriptase (RNA-dependent DNA polymerase)	R	878	Q1RU93	Putative N-terminus	42.9319	186	1246	Distance to subject end: 1027 aas, Unexpected STOP codon in 5 prime region, your sequence is shorter than subject: 186 - 1246	3	321	872	27	217	tr=RNA-directed DNA polymerase (Reverse transcriptase); Ribonuclease H; Endonuclease/exonuclease/phosphatase; Medicago truncatula (Barrel medic) (Medicago tribuloides).
Tp57577_TGAC_v2_mRNA10060	cytochrome p450		GO:0020037|GO:0016020|GO:0016705|GO:0004497|GO:0005506|GO:0009055|GO:0055114|GO:0006118	F:heme binding; C:membrane; F:oxidoreductase activity, acting on paired donors, with incorporation or reduction of molecular oxygen; F:monooxygenase activity; F:iron ion binding; F:electron carrier activity; P:oxidation-reduction process; P:electron transport	gi|356537341|ref|XP_003537186.1|PREDICTED: cytochrome P450 93A1-like, partial [Glycine max]	211	180	IPR001128|IPR002401	Cytochrome P450|Cytochrome P450, E-class, group I	GO:0005506|GO:0016705|GO:0020037|GO:0055114		Reactome: REACT_13433	virNOG04233	cytochrome P450	Q	1017	Q42798	C-terminus	58.5153	308	509	Unexpected stop codon in the beginning of your sequence, your sequence is shorter than subject: 308 - 509	2	2	922	286	506	sp=Cytochrome P450 93A1; Glycine max (Soybean) (Glycine hispida).
Tp57577_TGAC_v2_mRNA10061	monoglyceride lipase	EC:3.1.1.23	GO:0047372|GO:0016042|GO:0046486	F:acylglycerol lipase activity; P:lipid catabolic process; P:glycerolipid metabolic process	gi|358345808|ref|XP_003636967.1|Monoglyceride lipase [Medicago truncatula] >gi|355502902|gb|AES84105.1| Monoglyceride lipase [Medicago truncatula]	92	86	IPR022742	Putative lysophospholipase				virNOG06658	monoglyceride lipase-like	I	1054	Q9C942	Putative Complete	31.7073	255	332	query STOP codon too far from subject stop. Distance to subject end: 50 aas, putative chimeric sequence, atg_distance in limit (1-15): atg_distance = 6, Unexpected STOP codon in 5 prime region, your sequence is shorter than subject: 255 - 332	2	71	832	50	131	sp=Caffeoylshikimate esterase; Arabidopsis thaliana (Mouse-ear cress).
Tp57577_TGAC_v2_mRNA10062	ubiquitin-conjugating enzyme		GO:0016874	F:ligase activity	gi|357447157|ref|XP_003593854.1|Ubiquitin-conjugating enzyme [Medicago truncatula] >gi|355482902|gb|AES64105.1| Ubiquitin-conjugating enzyme [Medicago truncatula]	292	193	IPR000608|IPR016135	Ubiquitin-conjugating enzyme, E2|Ubiquitin-conjugating enzyme/RWD-like	GO:0016881			virNOG05101	ubiquitin-conjugating enzyme	O	1185	Q9LUQ5	Putative C-terminus	41.7544	371	609	Unexpected stop codon in the beginning of your sequence, query STOP codon too far from subject stop. Distance to subject end: 34 aas, putative chimeric sequence, your sequence is shorter than subject: 371 - 609	2	2	1111	296	574	sp=Probable ubiquitin-conjugating enzyme E2 25; Arabidopsis thaliana (Mouse-ear cress).
Tp57577_TGAC_v2_mRNA10063				P:production of small RNA involved in gene silencing by RNA; P:posttranscriptional gene silencing by RNA; P:post-embryonic development; C:cytosol; P:starch metabolic process; P:trehalose metabolic process	gi|356567286|ref|XP_003551852.1|PREDICTED: HEAT repeat-containing protein 5B-like [Glycine max]	1698	1340	IPR016024|IPR011989	Armadillo-type fold|Armadillo-like helical	GO:0005488			virNOG03905	0	S	7103	K7MVJ7	Putative Complete	91.7391	2198	2349	Overlapping hits, possible frame ERROR between 831 and 830, and possible frame ERROR between 1270 and 1397, your sequence is shorter than subject: 2198 - 2349. Was predicted as Complete, but is very much shorter than de subject	1	112	6703	13	2336	tr=Uncharacterized protein; Glycine max (Soybean) (Glycine hispida).
Tp57577_TGAC_v2_mRNA10064	nadph-dependent diflavin oxidoreductase 1-like isoform 1	EC:1.6.2.4	GO:0005506|GO:0003958|GO:0055114|GO:0010181|GO:0006118	F:iron ion binding; F:NADPH-hemoprotein reductase activity; P:oxidation-reduction process; F:FMN binding; P:electron transport	gi|356569080|ref|XP_003552734.1|PREDICTED: NADPH-dependent diflavin oxidoreductase 1-like isoform 1 [Glycine max]	623	536	IPR001433|IPR008254|IPR003097|IPR017938|IPR023173|IPR001094|IPR001709|IPR017927	Oxidoreductase FAD/NAD(P)-binding|Flavodoxin/nitric oxide synthase|FAD-binding, type 1|Flavodoxin|Flavoprotein pyridine nucleotide cytochrome reductase|Riboflavin synthase-like beta-barrel|NADPH-cytochrome p450 reductase, FAD-binding, alpha-helical domain-3|Ferredoxin reductase-type FAD-binding domain	GO:0016491|GO:0055114|GO:0010181|GO:0005506			virNOG07708	NADPH-dependent diflavin oxidoreductase	C	2139	Q6NPS8	Complete	66.1882	624	623		2	170	2039	3	623	sp=NADPH-dependent diflavin oxidoreductase 1; Arabidopsis thaliana (Mouse-ear cress).
Tp57577_TGAC_v2_mRNA10065					gi|357451841|ref|XP_003596197.1|hypothetical protein MTR_2g069420 [Medicago truncatula] >gi|355485245|gb|AES66448.1| hypothetical protein MTR_2g069420 [Medicago truncatula]	77	57	IPR028144	Cysteine-rich transmembrane CYSTM domain				virNOG26434	0	S	594	G7IH44	Complete	81.8182	74	78		2	149	368	2	78	tr=Putative uncharacterized protein; Medicago truncatula (Barrel medic) (Medicago tribuloides).
Tp57577_TGAC_v2_mRNA10066				C:membrane; C:cytoplasmic part; C:intracellular membrane-bounded organelle	gi|356525788|ref|XP_003531505.1|PREDICTED: pentatricopeptide repeat-containing protein At1g79080, chloroplastic-like [Glycine max]	613	472	IPR002885|IPR011990	Pentatricopeptide repeat|Tetratricopeptide-like helical	GO:0005515			virNOG11972	Pentatricopeptide repeat-containing protein	R	2204	A3KPF8	Complete	51.5249	615	576	your sequence is longer than subject: 615 - 576	1	313	2155	1	575	sp=Pentatricopeptide repeat-containing protein At1g79080, chloroplastic; Arabidopsis thaliana (Mouse-ear cress).
Tp57577_TGAC_v2_mRNA10067	nac domain protein		GO:0003677|GO:0006355	F:DNA binding; P:regulation of transcription, DNA-dependent	gi|357451393|ref|XP_003595973.1|NAC domain protein [Medicago truncatula] >gi|332739376|gb|AEE99077.1| NAC1 [Medicago truncatula] >gi|355485021|gb|AES66224.1| NAC domain protein [Medicago truncatula]	307	284	IPR003441	NAC domain	GO:0003677|GO:0006355			virNOG04196	NAC domain-containing protein 21	K	1207	Q84TE6	Complete	62.7178	307	324	your sequence is shorter than subject: 307 - 324	3	213	1131	8	292	sp=NAC domain-containing protein 21/22; Arabidopsis thaliana (Mouse-ear cress).
Tp57577_TGAC_v2_mRNA10068	thaumatin-like protein precursor		GO:0006952	P:defense response	gi|190613907|gb|ACE80957.1|putative allergen Pru p 2.01A [Prunus dulcis x Prunus persica]	225	171	IPR001938|IPR017949	Thaumatin|Thaumatin, conserved site				virNOG11766	THN	R	1050	I1MJ61	Complete	76.4192	230	232		2	167	854	1	229	tr=Uncharacterized protein; Glycine max (Soybean) (Glycine hispida).
Tp57577_TGAC_v2_mRNA10069				P:protein glycosylation; F:molecular_function; P:biological_process; C:cytoplasm	gi|356525778|ref|XP_003531500.1|PREDICTED: uncharacterized protein LOC100805313 [Glycine max]	818	625						virNOG02710	expressed protein	S	3835	I1KU42	Complete	73.5941	830	827		1	520	3007	19	826	tr=Uncharacterized protein; Glycine max (Soybean) (Glycine hispida).
Tp57577_TGAC_v2_mRNA1007					gi|358348524|ref|XP_003638295.1|F-box/LRR-repeat protein [Medicago truncatula] >gi|355504230|gb|AES85433.1| F-box/LRR-repeat protein [Medicago truncatula]	67	40	IPR001810	F-box domain	GO:0005515						743	G7JSY5	Putative Complete	77.4775	118	174	Unexpected STOP codon in 5 prime region, your sequence is shorter than subject: 118 - 174	3	375	728	62	172	tr=Putative uncharacterized protein; Medicago truncatula (Barrel medic) (Medicago tribuloides).
Tp57577_TGAC_v2_mRNA10070	elongation factor ef-2		GO:0003746|GO:0005525|GO:0009507|GO:0006184|GO:0005730|GO:0005829|GO:0009409|GO:0003924|GO:0005886|GO:0005507|GO:0005840|GO:0006448	F:translation elongation factor activity; F:GTP binding; C:chloroplast; P:GTP catabolic process; C:nucleolus; C:cytosol; P:response to cold; F:GTPase activity; C:plasma membrane; F:copper ion binding; C:ribosome; P:regulation of translational elongation	gi|357451821|ref|XP_003596187.1|Elongation factor EF-2 [Medicago truncatula] >gi|355485235|gb|AES66438.1| Elongation factor EF-2 [Medicago truncatula]	843	800	IPR000795|IPR000640|IPR004161|IPR005517|IPR009022|IPR009000|IPR027417|IPR020568|IPR014721|IPR005225	Elongation factor, GTP-binding domain|Translation elongation factor EFG, V domain|Translation elongation factor EFTu/EF1A, domain 2|Translation elongation factor EFG/EF2, domain IV|Elongation factor G, III-V domain|Translation protein, beta-barrel domain|P-loop containing nucleoside triphosphate hydrolase|Ribosomal protein S5 domain 2-type fold|Ribosomal protein S5 domain 2-type fold, subgroup|Sm…	GO:0003924|GO:0005525			virNOG10088	Elongation factor	J	3230	O23755	Complete	83.9858	844	843		3	507	3036	1	843	sp=Elongation factor 2; Beta vulgaris (Sugar beet).
Tp57577_TGAC_v2_mRNA10071				C:membrane; C:chloroplast	gi|356525788|ref|XP_003531505.1|PREDICTED: pentatricopeptide repeat-containing protein At1g79080, chloroplastic-like [Glycine max]	570	452	IPR002885|IPR011990	Pentatricopeptide repeat|Tetratricopeptide-like helical	GO:0005515			virNOG11972	Pentatricopeptide repeat-containing protein	R	2203	A3KPF8	Complete	53.6207	570	576		1	127	1834	1	575	sp=Pentatricopeptide repeat-containing protein At1g79080, chloroplastic; Arabidopsis thaliana (Mouse-ear cress).
Tp57577_TGAC_v2_mRNA10072	trypsin-like serine and cysteine proteases		GO:0008152|GO:0003824	P:metabolic process; F:catalytic activity	gi|357451853|ref|XP_003596203.1|hypothetical protein MTR_2g069500 [Medicago truncatula] >gi|355485251|gb|AES66454.1| hypothetical protein MTR_2g069500 [Medicago truncatula]	633	545	IPR009003	Trypsin-like cysteine/serine peptidase domain	GO:0003824			virNOG00607	Peptidase, trypsin-like serine and cysteine proteases	S	2194	G7IJA3	Complete	86.5719	636	603	your sequence is longer than subject: 636 - 603	2	248	2153	1	591	tr=Putative uncharacterized protein; Medicago truncatula (Barrel medic) (Medicago tribuloides).
Tp57577_TGAC_v2_mRNA10073							545									438		coding					-2	0	435
Tp57577_TGAC_v2_mRNA10074	dna polymerase alpha catalytic subunit	EC:2.7.7.7	GO:0051536|GO:0003887|GO:0006303|GO:0001882|GO:0003896|GO:0006297|GO:0003677|GO:0008408|GO:0006269|GO:0006270|GO:0000166|GO:0019985|GO:0005658|GO:0006273|GO:0042575|GO:0005730|GO:0006351	F:iron-sulfur cluster binding; F:DNA-directed DNA polymerase activity; P:double-strand break repair via nonhomologous end joining; F:nucleoside binding; F:DNA primase activity; P:nucleotide-excision repair, DNA gap filling; F:DNA binding; F:3'-5' exonuclease activity; P:DNA replication, synthesis of RNA primer; P:DNA replication initiation; F:nucleotide binding; P:translesion synthesis; C:alpha D…	gi|357482861|ref|XP_003611717.1|DNA polymerase alpha catalytic subunit [Medicago truncatula] >gi|355513052|gb|AES94675.1| DNA polymerase alpha catalytic subunit [Medicago truncatula]	775	601	IPR006134|IPR006133|IPR015088|IPR024647|IPR012337|IPR023211|IPR006172|IPR017964	DNA-directed DNA polymerase, family B, multifunctional domain|DNA-directed DNA polymerase, family B, exonuclease domain|Zinc finger, DNA-directed DNA polymerase, family B, alpha|DNA polymerase alpha catalytic subunit, N-terminal domain|DNA-directed DNA polymerase, family B|Ribonuclease H-like domain|DNA polymerase, palm domain|DNA-directed DNA polymerase, family B, conserved site	GO:0000166|GO:0003677|GO:0003887|GO:0006260|GO:0001882|GO:0003676|GO:0006139	EC:2.7.7.7	KEGG: 00230+2.7.7.7|KEGG: 00240+2.7.7.7	virNOG04482	DNA polymerase	L	5393	O48653	Putative Complete	50.7097	1424	1534	Unexpected STOP codon in 5 prime region, your sequence is shorter than subject: 1424 - 1534	1	52	4323	13	1521	sp=DNA polymerase alpha catalytic subunit; Oryza sativa subsp. japonica (Rice).
Tp57577_TGAC_v2_mRNA10075	mitotic spindle assembly checkpoint protein mad2b		GO:0010224|GO:0006974	P:response to UV-B; P:response to DNA damage stimulus	gi|357451825|ref|XP_003596189.1|Mitotic spindle assembly checkpoint protein MAD2B [Medicago truncatula] >gi|355485237|gb|AES66440.1| Mitotic spindle assembly checkpoint protein MAD2B [Medicago truncatula]	204	197	IPR003511	DNA-binding HORMA				virNOG05547	Mitotic spindle assembly checkpoint protein	D	1217	Q94FL5	Complete	65	205	215		3	291	903	3	202	sp=DNA polymerase zeta processivity subunit; Arabidopsis thaliana (Mouse-ear cress).
Tp57577_TGAC_v2_mRNA10076	protein		GO:0009507	C:chloroplast	gi|357451847|ref|XP_003596200.1|IojAP protein-like protein [Medicago truncatula] >gi|355485248|gb|AES66451.1| IojAP protein-like protein [Medicago truncatula]	249	230	IPR004394|IPR025656	Protein Iojap/ribosomal silencing factor RsfS|Oligomerisation domain				virNOG15557	Pfam:DUF143	S	1278	Q9LDY9	Complete	60.1626	250	238		2	86	833	3	238	sp=Protein Iojap, chloroplastic; Arabidopsis thaliana (Mouse-ear cress).
Tp57577_TGAC_v2_mRNA10077				P:protein glycosylation; F:molecular_function; C:cytoplasm; P:biological_process	gi|356555178|ref|XP_003545913.1|PREDICTED: uncharacterized protein LOC100787648 [Glycine max]	870	658						virNOG02710	expressed protein	S	3815	K7MDX6	Complete	81.7241	879	886		2	353	2987	22	886	tr=Uncharacterized protein; Glycine max (Soybean) (Glycine hispida).
Tp57577_TGAC_v2_mRNA10078				C:nucleus	gi|357451849|ref|XP_003596201.1|hypothetical protein MTR_2g069480 [Medicago truncatula] >gi|355485249|gb|AES66452.1| hypothetical protein MTR_2g069480 [Medicago truncatula]	467	439	IPR027443	Isopenicillin N synthase-like				virNOG05399	0	S	1943	G7IJA1	Complete	92.0771	468	466		2	497	1898	1	466	tr=Putative uncharacterized protein; Medicago truncatula (Barrel medic) (Medicago tribuloides).
Tp57577_TGAC_v2_mRNA10079				F:molecular_function; P:biological_process; C:nucleus	gi|356528710|ref|XP_003532942.1|PREDICTED: uncharacterized protein LOC100814066 [Glycine max]	342	171						virNOG16358	0	S	2499	V7BXG6	Complete	61.3577	378	374		1	400	1531	1	359	tr=Uncharacterized protein; Phaseolus vulgaris (Kidney bean) (French bean).
Tp57577_TGAC_v2_mRNA1008				F:zinc ion binding; P:protein complex assembly; P:respiratory chain complex IV assembly; C:membrane	gi|357476039|ref|XP_003608305.1|F-box/LRR-repeat protein [Medicago truncatula] >gi|355509360|gb|AES90502.1| F-box/LRR-repeat protein [Medicago truncatula]	410	331	IPR001810	F-box domain	GO:0005515			virNOG14436	F-box domain	R	1492	Q94B46	N-terminus	25.7971	426	468	Unexpected STOP codon at 3' end. Distance to subject end: 72 aas, your sequence is shorter than subject: 426 - 468	2	200	1475	10	337	sp=F-box/LRR-repeat protein At4g14096; Arabidopsis thaliana (Mouse-ear cress).
Tp57577_TGAC_v2_mRNA10080				C:nucleus; P:phosphatidylinositol biosynthetic process	gi|351723841|ref|NP_001236781.1|uncharacterized protein LOC100527746 [Glycine max] >gi|255633100|gb|ACU16905.1| unknown [Glycine max]	54	53	IPR028119	Snapin/Pallidin/Snn1				virNOG23199	0	S	621	K7L799	C-terminus	92.9825	151	154	Unexpected stop codon in the beginning of your sequence,	1	1	453	95	151	tr=Uncharacterized protein; Glycine max (Soybean) (Glycine hispida).
Tp57577_TGAC_v2_mRNA10081					gi|357451837|ref|XP_003596195.1|hypothetical protein MTR_2g069400 [Medicago truncatula] >gi|355485243|gb|AES66446.1| hypothetical protein MTR_2g069400 [Medicago truncatula]	56	51	IPR028144	Cysteine-rich transmembrane CYSTM domain				virNOG26434	0	S	834	G7IH42	Complete	87.5	73	72		3	288	504	1	56	tr=Putative uncharacterized protein; Medicago truncatula (Barrel medic) (Medicago tribuloides).
Tp57577_TGAC_v2_mRNA10082				P:biological_process; C:cellular_component; F:molecular_function	gi|357507131|ref|XP_003623854.1|Pentatricopeptide repeat-containing protein [Medicago truncatula] >gi|355498869|gb|AES80072.1| Pentatricopeptide repeat-containing protein [Medicago truncatula]	319	201	IPR002885	Pentatricopeptide repeat				virNOG15115	Pentatricopeptide repeat-containing protein	R	1064	Q9LNU6	Internal	33.0128	342	760	Unexpected stop codon in the beginning of your sequence, Unexpected STOP codon at 3' end. Distance to subject end: 76 aas, your sequence is shorter than subject: 342 - 760	3	3	1025	391	669	sp=Pentatricopeptide repeat-containing protein At1g20230; Arabidopsis thaliana (Mouse-ear cress).
Tp57577_TGAC_v2_mRNA10083				C:mitochondrion	gi|357452657|ref|XP_003596605.1|Pentatricopeptide repeat-containing protein [Medicago truncatula] >gi|355485653|gb|AES66856.1| Pentatricopeptide repeat-containing protein [Medicago truncatula]	67	59						virNOG15115	Pentatricopeptide repeat-containing protein	R	235	Q9LW63	Internal	45.614	68	715	Unexpected STOP codon at 3' end. Distance to subject end: 405 aas, your sequence is shorter than subject: 68 - 715	3	3	203	233	289	sp=Putative pentatricopeptide repeat-containing protein At3g23330; Arabidopsis thaliana (Mouse-ear cress).
Tp57577_TGAC_v2_mRNA10084	eukaryotic translation initiation factor 2 subunit		GO:0003743|GO:0006184|GO:0003924|GO:0005525|GO:0005840|GO:0006446	F:translation initiation factor activity; P:GTP catabolic process; F:GTPase activity; F:GTP binding; C:ribosome; P:regulation of translational initiation	gi|357451845|ref|XP_003596199.1|Eukaryotic translation initiation factor 2 subunit [Medicago truncatula] >gi|355485247|gb|AES66450.1| Eukaryotic translation initiation factor 2 subunit [Medicago truncatula]	254	251	IPR004161|IPR015256|IPR009000|IPR009001	Translation elongation factor EFTu/EF1A, domain 2|Translation initiation factor 2, gamma subunit, C-terminal|Translation protein, beta-barrel domain|Translation elongation factor EF1A/initiation factor IF2gamma, C-terminal	GO:0005525			virNOG03339	eukaryotic translation initiation factor 2	J	1407	V7BZR2	Putative Complete	94.1176	290	466	your sequence is shorter than subject: 290 - 466. Was predicted as Complete, but is very much shorter than de subject	1	265	1132	2	466	tr=Uncharacterized protein; Phaseolus vulgaris (Kidney bean) (French bean).
Tp57577_TGAC_v2_mRNA10085	beta- -mannosyltransferase	EC:2.4.1.142	GO:0004578|GO:0005739|GO:0000136	F:chitobiosyldiphosphodolichol beta-mannosyltransferase activity; C:mitochondrion; C:alpha-1,6-mannosyltransferase complex	gi|357451823|ref|XP_003596188.1|Chitobiosyldiphosphodolichol beta-mannosyltransferase [Medicago truncatula] >gi|355485236|gb|AES66439.1| Chitobiosyldiphosphodolichol beta-mannosyltransferase [Medicago truncatula]	368	357	IPR026051	Asparagine-linked glycosylation protein 1-like	GO:0016757	EC:2.4.1.142	KEGG: 00510+2.4.1.142|KEGG: 00513+2.4.1.142|UniPathway: UPA00378	virNOG02525	Glycosyl transferase	M	1240	I3T8K9	C-terminus	95.935	382	484	your sequence is shorter than subject: 382 - 484	2	2	1147	115	483	tr=Uncharacterized protein; Medicago truncatula (Barrel medic) (Medicago tribuloides).
Tp57577_TGAC_v2_mRNA10086					gi|357451841|ref|XP_003596197.1|hypothetical protein MTR_2g069420 [Medicago truncatula] >gi|355485245|gb|AES66448.1| hypothetical protein MTR_2g069420 [Medicago truncatula]	78	62	IPR028144	Cysteine-rich transmembrane CYSTM domain				virNOG26434	0	S	468	G7IH44	Complete	83.3333	79	78		3	114	348	1	78	tr=Putative uncharacterized protein; Medicago truncatula (Barrel medic) (Medicago tribuloides).
Tp57577_TGAC_v2_mRNA10087				P:multicellular organismal development	gi|356555174|ref|XP_003545911.1|PREDICTED: BTB/POZ domain-containing protein At1g04390-like [Glycine max]	1002	837	IPR013069|IPR016024|IPR011333|IPR000210	BTB/POZ|Armadillo-type fold|BTB/POZ fold|BTB/POZ-like	GO:0005515|GO:0005488			virNOG09291	BTB POZ domain-containing protein	R	3632	P93820	Complete	44.4666	1025	1002		2	185	3257	10	1001	sp=BTB/POZ domain-containing protein At1g04390; Arabidopsis thaliana (Mouse-ear cress).
Tp57577_TGAC_v2_mRNA10088	protein arginine serine-rich 45		GO:0009987|GO:0003676|GO:0009536|GO:0000166|GO:0005654	P:cellular process; F:nucleic acid binding; C:plastid; F:nucleotide binding; C:nucleoplasm	gi|356525776|ref|XP_003531499.1|PREDICTED: uncharacterized protein LOC100804778 [Glycine max]	134	108	IPR000504|IPR012677	RNA recognition motif domain|Nucleotide-binding, alpha-beta plait	GO:0003676|GO:0000166			virNOG16346	RNA recognition motif. (a.k.a. RRM, RBD, or RNP domain)	A	1523	Q9SEE9	Complete	71.7742	415	414		1	196	1438	94	217	sp=Arginine/serine-rich protein 45; Arabidopsis thaliana (Mouse-ear cress).
Tp57577_TGAC_v2_mRNA10089				C:membrane; C:mitochondrion; C:chloroplast	gi|356525788|ref|XP_003531505.1|PREDICTED: pentatricopeptide repeat-containing protein At1g79080, chloroplastic-like [Glycine max]	571	464	IPR002885|IPR011990	Pentatricopeptide repeat|Tetratricopeptide-like helical	GO:0005515			virNOG11972	Pentatricopeptide repeat-containing protein	R	2416	A3KPF8	Complete	54.389	571	576		2	314	2024	1	575	sp=Pentatricopeptide repeat-containing protein At1g79080, chloroplastic; Arabidopsis thaliana (Mouse-ear cress).
Tp57577_TGAC_v2_mRNA1009	protein phosphatase 2c 68		GO:0046872|GO:0004722|GO:0006470|GO:0005739|GO:0008287	F:metal ion binding; F:protein serine/threonine phosphatase activity; P:protein dephosphorylation; C:mitochondrion; C:protein serine/threonine phosphatase complex	gi|356530695|ref|XP_003533916.1|PREDICTED: probable protein phosphatase 2C 43-like [Glycine max]	104	90	IPR015655|IPR001932|IPR000222	Protein phosphatase 2C|Protein phosphatase 2C (PP2C)-like domain|Protein phosphatase 2C, manganese/magnesium aspartate binding site	GO:0003824|GO:0004722|GO:0006470			virNOG02981	phosphatase 2C	T	496	Q84JD5	N-terminus	63.5514	104	393	Distance to subject end: 286 aas, your sequence is shorter than subject: 104 - 393	1	184	493	1	107	sp=Probable protein phosphatase 2C 68; Arabidopsis thaliana (Mouse-ear cress).
Tp57577_TGAC_v2_mRNA10090	protein binding protein		GO:0008270	F:zinc ion binding	gi|357451829|ref|XP_003596191.1|S-RNase binding protein [Medicago truncatula] >gi|355485239|gb|AES66442.1| S-RNase binding protein [Medicago truncatula]	373	296	IPR001841	Zinc finger, RING-type	GO:0005515|GO:0008270			virNOG18164	protein binding zinc ion binding	O	1815	Q9LDD1	Complete	41.8182	371	335	your sequence is longer than subject: 371 - 335	2	416	1526	1	334	sp=Probable BOI-related E3 ubiquitin-protein ligase 3; Arabidopsis thaliana (Mouse-ear cress).
Tp57577_TGAC_v2_mRNA10091							296									294	Q8LED3	Internal	53.3333	97	434	Overlapping hits, possible frame ERROR between 142 and 138, Unexpected stop codon in the beginning of your sequence, Distance to subject end: 223 aas, your sequence is shorter than subject: 97 - 434	2	2	221	132	187	sp=Protein trichome birefringence-like 3; Arabidopsis thaliana (Mouse-ear cress).
Tp57577_TGAC_v2_mRNA10092	ribosomal protein l10e family		GO:0005622	C:intracellular	gi|357451391|ref|XP_003595972.1|Ribosomal L1 domain-containing protein [Medicago truncatula] >gi|355485020|gb|AES66223.1| Ribosomal L1 domain-containing protein [Medicago truncatula]	253	180	IPR028364|IPR023674|IPR016094	Ribosomal protein L1/ribosomal biogenesis protein|Ribosomal protein L1-like|Ribosomal protein L1, 2-layer alpha/beta-sandwich	GO:0003723			virNOG12354	ribosomal L1 domain-containing protein	S	2642	I3SBI9	Complete	62.6984	359	432	your sequence is shorter than subject: 359 - 432	3	72	1146	1	419	tr=Uncharacterized protein; Medicago truncatula (Barrel medic) (Medicago tribuloides).
Tp57577_TGAC_v2_mRNA10093	pathogenesis-related protein pr10		GO:0006952|GO:0009607|GO:0005737	P:defense response; P:response to biotic stimulus; C:cytoplasm	gi|357449111|ref|XP_003594832.1|Pathogenesis-related protein PR10 [Medicago truncatula] >gi|355483880|gb|AES65083.1| Pathogenesis-related protein PR10 [Medicago truncatula]	157	146	IPR000916|IPR023393|IPR024949	Bet v I domain|Bet v I type allergen|START-like domain	GO:0006952|GO:0009607			virNOG22362	Pathogenesis-related protein Bet v I family	S	960	P14710	Complete	84.1772	159	158		3	189	663	1	158	sp=Disease resistance response protein Pi49; Pisum sativum (Garden pea).
Tp57577_TGAC_v2_mRNA10094					gi|356561679|ref|XP_003549107.1|PREDICTED: LOW QUALITY PROTEIN: pentatricopeptide repeat-containing protein At1g12775, mitochondrial-like [Glycine max]	702	416	IPR002885|IPR011990	Pentatricopeptide repeat|Tetratricopeptide-like helical	GO:0005515			virNOG01022	Pentatricopeptide repeat-containing protein	R	3119	Q9SXD1	Complete	38.0282	717	630	your sequence is longer than subject: 717 - 630	2	191	2339	66	629	sp=Pentatricopeptide repeat-containing protein At1g62670, mitochondrial; Arabidopsis thaliana (Mouse-ear cress).
Tp57577_TGAC_v2_mRNA10095				F:molecular_function; P:biological_process; C:cellular_component; F:transmembrane transporter activity; F:substrate-specific transmembrane transporter activity; C:integral to membrane; C:membrane; P:transmembrane transport; P:transport; F:transporter activity	gi|357451389|ref|XP_003595971.1|hypothetical protein MTR_2g064450 [Medicago truncatula] >gi|355485019|gb|AES66222.1| hypothetical protein MTR_2g064450 [Medicago truncatula]	609	503	IPR025714	Methyltransferase domain				virNOG02631	0	A	2282	G7IGY2	Complete	79.9672	566	589	your sequence is shorter than subject: 566 - 589	2	47	1742	1	588	tr=Putative uncharacterized protein; Medicago truncatula (Barrel medic) (Medicago tribuloides).
Tp57577_TGAC_v2_mRNA10096				C:nucleus	gi|82394596|gb|ABB72387.1|seed maturation protein [Glycine latifolia]	88	58						virNOG25672	seed maturation protein	S	488	V4T275	Complete	90.566	104	99		1	49	358	1	53	tr=Uncharacterized protein; Citrus clementina.
Tp57577_TGAC_v2_mRNA10097	nadh dehydrogenase	EC:1.6.5.3	GO:0046872|GO:0009055|GO:0008137|GO:0005747|GO:0051539|GO:0006118|GO:0006120|GO:0006744|GO:0006814|GO:0015992	F:metal ion binding; F:electron carrier activity; F:NADH dehydrogenase (ubiquinone) activity; C:mitochondrial respiratory chain complex I; F:4 iron, 4 sulfur cluster binding; P:electron transport; P:mitochondrial electron transport, NADH to ubiquinone; P:ubiquinone biosynthetic process; P:sodium ion transport; P:proton transport	gi|358344240|ref|XP_003636199.1|NADH-quinone oxidoreductase subunit I [Medicago truncatula] >gi|355502134|gb|AES83337.1| NADH-quinone oxidoreductase subunit I [Medicago truncatula]	222	208	IPR001450|IPR010226|IPR017896|IPR017900	4Fe-4S binding domain|NADH-quinone oxidoreductase, chain I|4Fe-4S ferredoxin-type, iron-sulpur binding domain|4Fe-4S ferredoxin, iron-sulphur binding, conserved site	GO:0051536|GO:0016020|GO:0016651|GO:0051539|GO:0055114			virNOG07014	NADH dehydrogenase ubiquinone iron-sulfur protein 8	C	1120	Q9FX83	Complete	82.7103	223	222		1	133	799	1	214	sp=NADH dehydrogenase [ubiquinone] iron-sulfur protein 8-B, mitochondrial; Arabidopsis thaliana (Mouse-ear cress).
Tp57577_TGAC_v2_mRNA10098	protein		GO:0006284|GO:0004519|GO:0006952|GO:0003677|GO:0009607|GO:0008219|GO:0051539|GO:0016021|GO:0005516	P:base-excision repair; F:endonuclease activity; P:defense response; F:DNA binding; P:response to biotic stimulus; P:cell death; F:4 iron, 4 sulfur cluster binding; C:integral to membrane; F:calmodulin binding	gi|356503119|ref|XP_003520359.1|PREDICTED: MLO-like protein 1-like [Glycine max]	84	65	IPR004326	Mlo-related protein	GO:0006952|GO:0016021			virNOG06480	May be involved in modulation of pathogen defense and leaf cell death (By similarity)	S	1214	O49621	C-terminus	56.1798	346	526	Unexpected stop codon in the beginning of your sequence, your sequence is shorter than subject: 346 - 526	3	3	1037	394	482	sp=MLO-like protein 1; Arabidopsis thaliana (Mouse-ear cress).
Tp57577_TGAC_v2_mRNA10099				C:plasma membrane; C:nucleus	gi|356503123|ref|XP_003520361.1|PREDICTED: uncharacterized protein LOC100813936 [Glycine max]	387	315						virNOG08187	0	S	2166	K7KE08	Complete	79.1829	533	516		1	382	1978	7	516	tr=Uncharacterized protein; Glycine max (Soybean) (Glycine hispida).
Tp57577_TGAC_v2_mRNA101				F:molecular_function; P:biological_process; C:nucleus	gi|357447425|ref|XP_003593988.1|F-box/kelch-repeat protein [Medicago truncatula] >gi|355483036|gb|AES64239.1| F-box/kelch-repeat protein [Medicago truncatula]	161	113									481	Q9LSA5	Internal	29.927	160	380	Distance to subject end: 101 aas, your sequence is shorter than subject: 160 - 380	1	1	429	133	262	sp=F-box/kelch-repeat protein At3g18720; Arabidopsis thaliana (Mouse-ear cress).
Tp57577_TGAC_v2_mRNA1010				C:integral to membrane; C:membrane; P:endoplasmic reticulum unfolded protein response; F:amino acid transmembrane transporter activity; P:amino acid transport; P:negative regulation of defense response; P:amino acid transmembrane transport; C:plastid	gi|356544365|ref|XP_003540623.1|PREDICTED: lysine histidine transporter-like 8-like [Glycine max]	276	194	IPR013057	Amino acid transporter, transmembrane				virNOG13671	lysine histidine	E	842	Q9SX98	C-terminus	40.5109	262	519	your sequence is shorter than subject: 262 - 519	3	3	785	247	517	sp=Lysine histidine transporter-like 8; Arabidopsis thaliana (Mouse-ear cress).
Tp57577_TGAC_v2_mRNA10100				P:single-organism cellular process; C:plasma membrane	gi|358344850|ref|XP_003636499.1|MLO-like protein [Medicago truncatula] >gi|355502434|gb|AES83637.1| MLO-like protein [Medicago truncatula]	408	273	IPR004326	Mlo-related protein	GO:0006952|GO:0016021			virNOG06480	May be involved in modulation of pathogen defense and leaf cell death (By similarity)	S	1409	O49621	N-terminus	47.8571	417	526	Unexpected STOP codon at 3' end. Distance to subject end: 108 aas, your sequence is shorter than subject: 417 - 526	1	112	1360	2	393	sp=MLO-like protein 1; Arabidopsis thaliana (Mouse-ear cress).
Tp57577_TGAC_v2_mRNA10101	5-hydroxyisourate hydrolase		GO:1901564|GO:0046483|GO:0034641|GO:1901360|GO:0016787|GO:0044424	P:organonitrogen compound metabolic process; P:heterocycle metabolic process; P:cellular nitrogen compound metabolic process; P:organic cyclic compound metabolic process; F:hydrolase activity; C:intracellular part	gi|358344854|ref|XP_003636501.1|5-hydroxyisourate hydrolase [Medicago truncatula] >gi|355502436|gb|AES83639.1| 5-hydroxyisourate hydrolase [Medicago truncatula]	334	253	IPR023416|IPR018020|IPR023419	Transthyretin/hydroxyisourate hydrolase, superfamily|Oxo-4-hydroxy-4-carboxy-5-ureidoimidazoline decarboxylase|Transthyretin, conserved site			UniPathway: UPA00394	virNOG05431	5-hydroxyisourate hydrolase	F	1233	Q9LVM5	Complete	46.2006	333	324		2	215	1211	1	324	sp=Uric acid degradation bifunctional protein TTL; Arabidopsis thaliana (Mouse-ear cress).
Tp57577_TGAC_v2_mRNA10102	5-hydroxyisourate hydrolase		GO:1901564|GO:0046483|GO:0034641|GO:1901360|GO:0016787|GO:0044424	P:organonitrogen compound metabolic process; P:heterocycle metabolic process; P:cellular nitrogen compound metabolic process; P:organic cyclic compound metabolic process; F:hydrolase activity; C:intracellular part	gi|358344854|ref|XP_003636501.1|5-hydroxyisourate hydrolase [Medicago truncatula] >gi|355502436|gb|AES83639.1| 5-hydroxyisourate hydrolase [Medicago truncatula]	333	251	IPR023416|IPR018020|IPR023419	Transthyretin/hydroxyisourate hydrolase, superfamily|Oxo-4-hydroxy-4-carboxy-5-ureidoimidazoline decarboxylase|Transthyretin, conserved site			UniPathway: UPA00394				1230	Q9LVM5	Complete	46.5046	332	324		2	215	1208	1	324	sp=Uric acid degradation bifunctional protein TTL; Arabidopsis thaliana (Mouse-ear cress).
Tp57577_TGAC_v2_mRNA10103				C:cytosol; P:organic substance biosynthetic process; F:protein tag; P:protein sumoylation; P:heat acclimation; P:negative regulation of sequence-specific DNA binding transcription factor activity; F:protein binding; P:nitrogen compound metabolic process; C:nucleus	gi|358344888|ref|XP_003636518.1|Small ubiquitin-related modifier [Medicago truncatula] >gi|355502453|gb|AES83656.1| Small ubiquitin-related modifier [Medicago truncatula]	285	180	IPR022617	Rad60/SUMO-like domain				virNOG21266	Small ubiquitin-related modifier	O	1066	P55857	Complete	50.7937	275	100	your sequence is longer than subject: 275 - 100	3	57	879	19	92	sp=Small ubiquitin-related modifier 1; Oryza sativa subsp. japonica (Rice).
Tp57577_TGAC_v2_mRNA10104	mlo-like protein		GO:0044763|GO:0005488|GO:0016023|GO:0006950|GO:0016020|GO:0003824	P:single-organism cellular process; F:binding; C:cytoplasmic membrane-bounded vesicle; P:response to stress; C:membrane; F:catalytic activity	gi|358344850|ref|XP_003636499.1|MLO-like protein [Medicago truncatula] >gi|355502434|gb|AES83637.1| MLO-like protein [Medicago truncatula]	296	221	IPR004326	Mlo-related protein	GO:0006952|GO:0016021			virNOG06480	May be involved in modulation of pathogen defense and leaf cell death (By similarity)	S	1006	O49621	C-terminus	54.5455	319	526	Unexpected stop codon in the beginning of your sequence, your sequence is shorter than subject: 319 - 526	3	3	956	262	522	sp=MLO-like protein 1; Arabidopsis thaliana (Mouse-ear cress).
Tp57577_TGAC_v2_mRNA10105	protein		GO:0005840|GO:0003735|GO:0006412|GO:0042254	C:ribosome; F:structural constituent of ribosome; P:translation; P:ribosome biogenesis	gi|356560881|ref|XP_003548715.1|PREDICTED: uncharacterized protein LOC100815116 [Glycine max]	70	64	IPR023352	Membrane associated eicosanoid/glutathione metabolism-like domain				virNOG21572	expressed protein	S	662	K7MED9	Complete	87.1429	97	96		1	241	529	1	70	tr=Uncharacterized protein; Glycine max (Soybean) (Glycine hispida).
Tp57577_TGAC_v2_mRNA10106				P:methionine biosynthetic process; P:proteasomal protein catabolic process; F:protein tag; P:protein sumoylation; P:cytoskeleton organization; P:response to heat; F:protein binding; P:gluconeogenesis; P:RNA splicing, via endonucleolytic cleavage and ligation; C:cytoplasm; C:nucleus	gi|358344892|ref|XP_003636520.1|Small ubiquitin-related modifier [Medicago truncatula] >gi|355502455|gb|AES83658.1| Small ubiquitin-related modifier [Medicago truncatula]	65	48	IPR008528|IPR022617	Protein of unknown function DUF810|Rad60/SUMO-like domain				virNOG00973	Protein of unknown function (DUF810)	S	850	Q9FLP6	Complete	50.8197	163	103	your sequence is longer than subject: 163 - 103	2	65	551	16	75	sp=Small ubiquitin-related modifier 2; Arabidopsis thaliana (Mouse-ear cress).
Tp57577_TGAC_v2_mRNA10107	low quality protein: midasin-like	EC:3.6.1.15	GO:0017111|GO:0000166	F:nucleoside-triphosphatase activity; F:nucleotide binding	gi|357513851|ref|XP_003627214.1|Midasin [Medicago truncatula] >gi|355521236|gb|AET01690.1| Midasin [Medicago truncatula]	1278	985						virNOG00272	Nuclear chaperone required for maturation and nuclear export of pre-60S ribosome subunits (By similarity)	R	6840	G7LJ09	Internal	83.2215	2250	5078	Unexpected STOP codon at 3' end. Distance to subject end: 438 aas, your sequence is shorter than subject: 2250 - 5078	3	3	6749	2258	4604	tr=Midasin; Medicago truncatula (Barrel medic) (Medicago tribuloides).
Tp57577_TGAC_v2_mRNA10108	heavy-metal-associated domain--containing protein		GO:0030001|GO:0046872	P:metal ion transport; F:metal ion binding	gi|358344852|ref|XP_003636500.1|hypothetical protein MTR_043s0006 [Medicago truncatula] >gi|355502435|gb|AES83638.1| hypothetical protein MTR_043s0006 [Medicago truncatula]	233	194	IPR006121	Heavy metal-associated domain, HMA	GO:0030001|GO:0046872			virNOG19494	Heavy-metal-associated domain	P	1155	G7ZWQ0	Putative Complete	85.0877	246	265	Unexpected STOP codon in 5 prime region, your sequence is shorter than subject: 246 - 265	1	280	1017	33	260	tr=Putative uncharacterized protein; Medicago truncatula (Barrel medic) (Medicago tribuloides).
Tp57577_TGAC_v2_mRNA10109	type a von willebrand factor domain-containing protein	EC:3.6.1.3	GO:0043231|GO:0006200|GO:0005524|GO:0016887	C:intracellular membrane-bounded organelle; P:ATP catabolic process; F:ATP binding; F:ATPase activity	gi|357513851|ref|XP_003627214.1|Midasin [Medicago truncatula] >gi|355521236|gb|AET01690.1| Midasin [Medicago truncatula]	2272	1945	IPR011704|IPR027417|IPR003593|IPR025662	ATPase, dynein-related, AAA domain|P-loop containing nucleoside triphosphate hydrolase|AAA+ ATPase domain|Sigma-54 interaction domain, ATP-binding site 1	GO:0005524|GO:0016887|GO:0000166|GO:0017111			virNOG00272	Nuclear chaperone required for maturation and nuclear export of pre-60S ribosome subunits (By similarity)	R	8003	G7LJ09	Putative N-terminus	82.3659	2225	5078	Unexpected STOP codon at 3' end. Distance to subject end: 2838 aas, W1: There is no M at the beginning, your sequence is shorter than subject: 2225 - 5078	2	1238	7909	9	2209	tr=Midasin; Medicago truncatula (Barrel medic) (Medicago tribuloides).
Tp57577_TGAC_v2_mRNA1011				P:protein folding; P:response to high light intensity; P:response to endoplasmic reticulum stress; P:regulation of unidimensional cell growth; P:response to hydrogen peroxide; P:embryo sac egg cell differentiation; P:karyogamy; P:response to heat	gi|356504107|ref|XP_003520840.1|PREDICTED: uncharacterized protein LOC100798118 [Glycine max]	102	99	IPR001440|IPR011990|IPR019734|IPR013026	Tetratricopeptide TPR1|Tetratricopeptide-like helical|Tetratricopeptide repeat|Tetratricopeptide repeat-containing domain	GO:0005515			virNOG00817	ankyrin repeat family protein	O	1137	Q9STH1-2	Putative N-terminus	42.5287	106	530	Unexpected STOP codon at 3' end. Distance to subject end: 206 aas, Unexpected STOP codon in 5 prime region, your sequence is shorter than subject: 106 - 530	3	234	548	27	113	Isoform 2 of Hsp70-Hsp90 organizing protein 3 OS=Arabidopsis thaliana GN=HOP3
Tp57577_TGAC_v2_mRNA10110				C:intracellular part	gi|357513841|ref|XP_003627209.1|hypothetical protein MTR_8g018800 [Medicago truncatula] >gi|355521231|gb|AET01685.1| hypothetical protein MTR_8g018800 [Medicago truncatula]	522	280	IPR008480	Protein of unknown function DUF761, plant				virNOG21246	0	S	2097	G7LJ04	Putative Complete	70.4433	580	684	your sequence is shorter than subject: 580 - 684. Was predicted as Complete, but is very much shorter than de subject	3	21	1758	1	677	tr=Putative uncharacterized protein; Medicago truncatula (Barrel medic) (Medicago tribuloides).
Tp57577_TGAC_v2_mRNA10111					gi|358344872|ref|XP_003636510.1|hypothetical protein MTR_043s0013 [Medicago truncatula] >gi|355502445|gb|AES83648.1| hypothetical protein MTR_043s0013 [Medicago truncatula]	92	64									569	G7ZWR0	Complete	80.4348	114	113		1	100	439	1	92	tr=Putative uncharacterized protein; Medicago truncatula (Barrel medic) (Medicago tribuloides).
Tp57577_TGAC_v2_mRNA10112	3-hydroxyisobutyryl-coenzyme a expressed		GO:0050896|GO:0016787|GO:0008152|GO:0016829	P:response to stimulus; F:hydrolase activity; P:metabolic process; F:lyase activity	gi|351726050|ref|NP_001238393.1|peroxisomal 3-hydroxyisobutyryl-coenzyme A hydrolase [Glycine max] >gi|167962768|dbj|BAG09371.1| peroxisomal 3-hydroxyisobutyryl-coenzyme A hydrolase [Glycine max]	361	306	IPR001753	Crotonase superfamily	GO:0003824|GO:0008152			virNOG09861	3-hydroxyisobutyryl-CoA hydrolase	I	1387	Q9LKJ1	Putative Complete	67.9083	371	378	query STOP codon is far from subject stop. Distance to subject end: 20 aas,	3	57	1167	8	356	sp=3-hydroxyisobutyryl-CoA hydrolase 1; Arabidopsis thaliana (Mouse-ear cress).
Tp57577_TGAC_v2_mRNA10113				C:cytosol; P:methionine biosynthetic process; P:proteasomal protein catabolic process; F:protein tag; P:protein sumoylation; P:heat acclimation; P:cytoskeleton organization; P:negative regulation of sequence-specific DNA binding transcription factor activity; F:protein binding; P:gluconeogenesis; P:RNA splicing, via endonucleolytic cleavage and ligation; C:nucleus	gi|358344888|ref|XP_003636518.1|Small ubiquitin-related modifier [Medicago truncatula] >gi|355502453|gb|AES83656.1| Small ubiquitin-related modifier [Medicago truncatula]	255	155	IPR022617|IPR000626|IPR019955	Rad60/SUMO-like domain|Ubiquitin domain|Ubiquitin supergroup	GO:0005515			virNOG21266	Small ubiquitin-related modifier	O	844	P55852	Complete	50	262	100	your sequence is longer than subject: 262 - 100	1	31	814	15	90	sp=Small ubiquitin-related modifier 1; Arabidopsis thaliana (Mouse-ear cress).
Tp57577_TGAC_v2_mRNA10114				P:methionine biosynthetic process; P:proteasomal protein catabolic process; F:protein tag; P:protein sumoylation; P:cytoskeleton organization; P:response to heat; F:protein binding; P:gluconeogenesis; P:RNA splicing, via endonucleolytic cleavage and ligation; C:cytoplasm; C:nucleus	gi|358344888|ref|XP_003636518.1|Small ubiquitin-related modifier [Medicago truncatula] >gi|355502453|gb|AES83656.1| Small ubiquitin-related modifier [Medicago truncatula]	204	182	IPR022617|IPR000626|IPR019955	Rad60/SUMO-like domain|Ubiquitin domain|Ubiquitin supergroup	GO:0005515			virNOG21266	Small ubiquitin-related modifier	O	733	Q9FLP6	Putative Complete	56.4516	223	103	atg_distance in limit (1-15): atg_distance = 7, Unexpected STOP codon in 5 prime region, your sequence is longer than subject: 223 - 103	1	10	678	12	88	sp=Small ubiquitin-related modifier 2; Arabidopsis thaliana (Mouse-ear cress).
Tp57577_TGAC_v2_mRNA10115	mitochondrial import inner membrane translocase subunit tim23-like		GO:0016021	C:integral to membrane	gi|357513837|ref|XP_003627207.1|Translocase of inner mitochondrial membrane TIM23 [Medicago truncatula] >gi|355521229|gb|AET01683.1| Translocase of inner mitochondrial membrane TIM23 [Medicago truncatula]	149	135	IPR003397	Mitochondrial inner membrane translocase subunit Tim17/Tim22/Tim23/peroxisomal protein PMP24				virNOG18597	Mitochondrial import inner membrane translocase subunit	U	1004	Q38820	Complete	67.5676	186	188		2	80	635	3	187	sp=Mitochondrial import inner membrane translocase subunit TIM23-2; Arabidopsis thaliana (Mouse-ear cress).
Tp57577_TGAC_v2_mRNA10116	u-box domain-containing protein		GO:0004672|GO:0016310	F:protein kinase activity; P:phosphorylation	gi|357513845|ref|XP_003627211.1|U-box domain-containing protein [Medicago truncatula] >gi|355521233|gb|AET01687.1| U-box domain-containing protein [Medicago truncatula]	717	559	IPR000719|IPR006016|IPR011009|IPR013320|IPR014729|IPR002290|IPR008271	Protein kinase domain|UspA|Protein kinase-like domain|Concanavalin A-like lectin/glucanase, subgroup|Rossmann-like alpha/beta/alpha sandwich fold|Serine/threonine- / dual specificity protein kinase, catalytic domain|Serine/threonine-protein kinase, active site	GO:0004672|GO:0005524|GO:0006468|GO:0006950|GO:0016772|GO:0004674			virNOG02882	U-box domain-containing protein	T	2506	Q9SW11	Putative N-terminus	29.0909	714	835	Unexpected STOP codon at 3' end. Distance to subject end: 54 aas, Unexpected STOP codon in 5 prime region, your sequence is shorter than subject: 714 - 835	1	295	2436	21	753	sp=U-box domain-containing protein 35; Arabidopsis thaliana (Mouse-ear cress).
Tp57577_TGAC_v2_mRNA10117	protein	EC:3.6.1.3	GO:0006200|GO:0009941|GO:0006461|GO:0005524|GO:0016887|GO:0005634	P:ATP catabolic process; C:chloroplast envelope; P:protein complex assembly; F:ATP binding; F:ATPase activity; C:nucleus	gi|357513851|ref|XP_003627214.1|Midasin [Medicago truncatula] >gi|355521236|gb|AET01690.1| Midasin [Medicago truncatula]	82	81						virNOG00272	Nuclear chaperone required for maturation and nuclear export of pre-60S ribosome subunits (By similarity)	R	716	G7LJ09	C-terminus	95	145	5078	Warning!, your query overlaps and the subject is separated, your sequence is shorter than subject: 145 - 5078	1	1	433	4779	5077	tr=Midasin; Medicago truncatula (Barrel medic) (Medicago tribuloides).
Tp57577_TGAC_v2_mRNA10118							81									466		coding					3	93	294
Tp57577_TGAC_v2_mRNA10119				P:system development; P:chromatin silencing; P:response to abiotic stimulus; F:binding; C:nucleus; P:chromatin organization	gi|356560656|ref|XP_003548606.1|PREDICTED: chromo domain-containing protein LHP1-like [Glycine max]	373	225	IPR023780|IPR016197|IPR000953|IPR008251|IPR023779	Chromo domain|Chromo domain-like|Chromo domain/shadow|Chromo shadow domain|Chromo domain, conserved site	GO:0005634			virNOG14474	Chromo domain-containing protein	B	2154	I1JMC3	Complete	47.4667	589	450	your sequence is longer than subject: 589 - 450	3	66	1830	103	448	tr=Uncharacterized protein; Glycine max (Soybean) (Glycine hispida).
Tp57577_TGAC_v2_mRNA1012	protein	EC:3.4.21.0	GO:0010205|GO:0004252|GO:0009507|GO:0006508	P:photoinhibition; F:serine-type endopeptidase activity; C:chloroplast; P:proteolysis	gi|356539842|ref|XP_003538402.1|PREDICTED: protease Do-like 7-like [Glycine max]	246	224	IPR025926|IPR001478|IPR009003	PDZ-like domain|PDZ domain|Trypsin-like cysteine/serine peptidase domain	GO:0005515|GO:0003824			virNOG08065	protease Do-like	R	740	Q8RY22	Internal	73.1707	246	1097	Distance to subject end: 686 aas, your sequence is shorter than subject: 246 - 1097	1	1	738	165	410	sp=Protease Do-like 7; Arabidopsis thaliana (Mouse-ear cress).
Tp57577_TGAC_v2_mRNA10120	phosphoesterase family protein		GO:0050896|GO:0004629|GO:0044444|GO:0044255|GO:0016020|GO:0007242|GO:0009395	P:response to stimulus; F:phospholipase C activity; C:cytoplasmic part; P:cellular lipid metabolic process; C:membrane; P:intracellular signal transduction; P:phospholipid catabolic process	gi|356504452|ref|XP_003521010.1|PREDICTED: non-hemolytic phospholipase C-like [Glycine max]	546	452	IPR007312|IPR017850	Phosphoesterase|Alkaline-phosphatase-like, core domain	GO:0016788|GO:0003824|GO:0008152			virNOG06479	phospholipase C	I	1733	Q9SRQ7	Complete	59.8165	540	538		1	31	1648	11	533	sp=Non-specific phospholipase C4; Arabidopsis thaliana (Mouse-ear cress).
Tp57577_TGAC_v2_mRNA10121	protein		GO:0006396|GO:0006355|GO:0003677|GO:0005634	P:RNA processing; P:regulation of transcription, DNA-dependent; F:DNA binding; C:nucleus	gi|356559565|ref|XP_003548069.1|PREDICTED: tuftelin-interacting protein 11-like [Glycine max]	452	398	IPR022783	GC-rich sequence DNA-binding factor domain	GO:0003677|GO:0005634|GO:0006355			virNOG05935	May be involved in pre-mRNA splicing (By similarity)	A	1488	Q9SHG6	C-terminus	59.3607	443	849	your sequence is shorter than subject: 443 - 849	2	2	1327	417	843	sp=Septin and tuftelin-interacting protein 1 homolog 1; Arabidopsis thaliana (Mouse-ear cress).
Tp57577_TGAC_v2_mRNA10122	inositol polyphosphate multikinase alpha	EC:2.7.1.127	GO:0009856|GO:0008440|GO:0016310|GO:0044464|GO:0044707	P:pollination; F:inositol-1,4,5-trisphosphate 3-kinase activity; P:phosphorylation; C:cell part; P:single-multicellular organism process	gi|357515187|ref|XP_003627882.1|Inositol polyphosphate multikinase [Medicago truncatula] >gi|355521904|gb|AET02358.1| Inositol polyphosphate multikinase [Medicago truncatula]	285	253	IPR005522	Inositol polyphosphate kinase	GO:0008440			virNOG02893	Inositol polyphosphate	IKT	1197	Q9FLT2	Complete	51.6014	286	300		2	194	1049	2	282	sp=Inositol polyphosphate multikinase beta; Arabidopsis thaliana (Mouse-ear cress).
Tp57577_TGAC_v2_mRNA10123	l-asparaginase	EC:3.5.1.1	GO:0004067|GO:0006522|GO:0006528|GO:0006531	F:asparaginase activity; P:alanine metabolic process; P:asparagine metabolic process; P:aspartate metabolic process	gi|302142268|emb|CBI19471.3|unnamed protein product [Vitis vinifera]	308	219	IPR000246	Peptidase T2, asparaginase 2	GO:0016787			virNOG06201	isoaspartyl peptidase L-asparaginase	E	1510	Q8GXG1	Complete	83.2298	273	325	your sequence is shorter than subject: 273 - 325	2	404	1220	1	324	sp=Probable isoaspartyl peptidase/L-asparaginase 2; Arabidopsis thaliana (Mouse-ear cress).
Tp57577_TGAC_v2_mRNA10124				C:mitochondrion	gi|357443125|ref|XP_003591840.1|hypothetical protein MTR_1g093840 [Medicago truncatula] >gi|355480888|gb|AES62091.1| hypothetical protein MTR_1g093840 [Medicago truncatula]	144	89						virNOG25716	0	S	622	G7I4X8	Complete	63.1944	162	136		2	77	560	1	122	tr=Putative uncharacterized protein; Medicago truncatula (Barrel medic) (Medicago tribuloides).
Tp57577_TGAC_v2_mRNA10125							89									573	G7I4Y9	Complete	96.4286	68	67		1	223	424	1	28	tr=Putative uncharacterized protein; Medicago truncatula (Barrel medic) (Medicago tribuloides).
Tp57577_TGAC_v2_mRNA10126					gi|357514673|ref|XP_003627625.1|hypothetical protein MTR_8g032290 [Medicago truncatula] >gi|355521647|gb|AET02101.1| hypothetical protein MTR_8g032290 [Medicago truncatula]	80	48									822	G7LCN4	Putative Complete	48.75	177	201	Unexpected STOP codon in 5 prime region, your sequence is shorter than subject: 177 - 201	2	188	715	48	119	tr=Putative uncharacterized protein; Medicago truncatula (Barrel medic) (Medicago tribuloides).
Tp57577_TGAC_v2_mRNA10127				P:chloroplast relocation; P:rRNA processing; P:thylakoid membrane organization; P:transcription from plastid promoter; P:photosystem II assembly; P:positive regulation of transcription, DNA-dependent; C:chloroplast outer membrane; P:regulation of protein dephosphorylation; C:nucleus	gi|357443127|ref|XP_003591841.1|Protein CHUP1 [Medicago truncatula] >gi|355480889|gb|AES62092.1| Protein CHUP1 [Medicago truncatula]	1017	766						virNOG04861	Chloroplast unusual positioning	R	3245	Q9LI74	Complete	58.3906	998	1004		3	165	3156	1	981	sp=Protein CHUP1, chloroplastic; Arabidopsis thaliana (Mouse-ear cress).
Tp57577_TGAC_v2_mRNA10128				C:mitochondrion; F:molecular_function; P:biological_process	gi|357443125|ref|XP_003591840.1|hypothetical protein MTR_1g093840 [Medicago truncatula] >gi|355480888|gb|AES62091.1| hypothetical protein MTR_1g093840 [Medicago truncatula]	142	105						virNOG25716	0	S	819	G7I4X8	Complete	63.3803	178	136	your sequence is longer than subject: 178 - 136	1	202	733	1	122	tr=Putative uncharacterized protein; Medicago truncatula (Barrel medic) (Medicago tribuloides).
Tp57577_TGAC_v2_mRNA10129	(+)-neomenthol dehydrogenase	EC:1.1.1.0	GO:0050896|GO:0055114|GO:0000166|GO:0016616|GO:0071944	P:response to stimulus; P:oxidation-reduction process; F:nucleotide binding; F:oxidoreductase activity, acting on the CH-OH group of donors, NAD or NADP as acceptor; C:cell periphery	gi|357514627|ref|XP_003627602.1|(+)-neomenthol dehydrogenase [Medicago truncatula] >gi|355521624|gb|AET02078.1| (+)-neomenthol dehydrogenase [Medicago truncatula]	295	255	IPR002198|IPR016040|IPR002347|IPR020904	Short-chain dehydrogenase/reductase SDR|Glucose/ribitol dehydrogenase|NAD(P)-binding domain|Short-chain dehydrogenase/reductase, conserved site	GO:0008152|GO:0016491			virNOG16529	KR domain	Q	1122	Q9M2E2	Complete	58.4718	295	296		2	119	1001	1	296	sp=(+)-neomenthol dehydrogenase; Arabidopsis thaliana (Mouse-ear cress).
Tp57577_TGAC_v2_mRNA1013				P:mRNA splicing, via spliceosome; P:spliceosomal complex assembly	gi|357445107|ref|XP_003592831.1|Survival of motor neuron protein-interacting protein [Medicago truncatula] >gi|355481879|gb|AES63082.1| Survival of motor neuron protein-interacting protein [Medicago truncatula]	44	31									908		putative_coding					1	0	225
Tp57577_TGAC_v2_mRNA10130	abc transporter g family member 21-like	EC:3.6.1.3	GO:0006200|GO:0005524|GO:0016887|GO:0016020	P:ATP catabolic process; F:ATP binding; F:ATPase activity; C:membrane	gi|357443153|ref|XP_003591854.1|ABC transporter G family member [Medicago truncatula] >gi|355480902|gb|AES62105.1| ABC transporter G family member [Medicago truncatula]	680	612	IPR003439|IPR013525|IPR027417|IPR003593|IPR017871	ABC transporter-like|ABC-2 type transporter|P-loop containing nucleoside triphosphate hydrolase|AAA+ ATPase domain|ABC transporter, conserved site	GO:0005524|GO:0016887|GO:0016020|GO:0000166|GO:0017111			virNOG16356	ABC transporter G family member	Q	2327	Q7XA72	Complete	66.5211	687	672		1	238	2296	1	670	sp=ABC transporter G family member 21; Arabidopsis thaliana (Mouse-ear cress).
Tp57577_TGAC_v2_mRNA10131	protein		GO:0009535	C:chloroplast thylakoid membrane	gi|357514669|ref|XP_003627623.1|hypothetical protein MTR_8g032260 [Medicago truncatula] >gi|355521645|gb|AET02099.1| hypothetical protein MTR_8g032260 [Medicago truncatula]	120	80	IPR021659	Protein of unknown function DUF3252				virNOG17590	Protein of unknown function (DUF3252)	S	731	G7LCN2	Complete	74.1935	205	244	your sequence is shorter than subject: 205 - 244	3	69	681	1	244	tr=Uncharacterized protein; Medicago truncatula (Barrel medic) (Medicago tribuloides).
Tp57577_TGAC_v2_mRNA10132	phosphoenolpyruvate carboxylase	EC:4.1.1.31	GO:0008964|GO:0006094|GO:0019643	F:phosphoenolpyruvate carboxylase activity; P:gluconeogenesis; P:reductive tricarboxylic acid cycle	gi|351726309|ref|NP_001237378.1|phosphoenolpyruvate carboxylase [Glycine max] >gi|45505267|gb|AAS67005.1| Phosphoenolpyruvate carboxylase [Glycine max]	665	558	IPR021135|IPR015813|IPR018129	Phosphoenolpyruvate carboxylase|Pyruvate/Phosphoenolpyruvate kinase-like domain|Phosphoenolpyruvate carboxylase, active site	GO:0006099|GO:0008964|GO:0015977|GO:0003824	EC:4.1.1.31	KEGG: 00620+4.1.1.31|KEGG: 00680+4.1.1.31|KEGG: 00710+4.1.1.31|KEGG: 00720+4.1.1.31|MetaCyc: PWY-1622|MetaCyc: PWY-241|MetaCyc: PWY-5913|MetaCyc: PWY-6142|MetaCyc: PWY-6146|MetaCyc: PWY-6549|MetaCyc: PWY-7115|MetaCyc: PWY-7117|MetaCyc: PWY-7124	virNOG02426	phosphoenolpyruvate carboxylase	C	2317	Q8GVE8	N-terminus	70.8709	657	1032	Unexpected STOP codon at 3' end. Distance to subject end: 348 aas, your sequence is shorter than subject: 657 - 1032	1	304	2272	1	664	sp=Phosphoenolpyruvate carboxylase 4; Arabidopsis thaliana (Mouse-ear cress).
Tp57577_TGAC_v2_mRNA10133				F:molecular_function; P:biological_process; C:extracellular region; C:cytoplasmic membrane-bounded vesicle; C:membrane	gi|312599845|gb|ADQ91848.1|late embryogenesis abundant protein group 9 protein [Arachis hypogaea]	181	130	IPR008390	AWPM-19-like				virNOG18369	AWPM-19-like membrane family protein	S	704	E5FHZ7	Complete	82.8729	180	181		1	97	634	1	181	tr=Late embryogenesis abundant protein group 9 protein; Arachis hypogaea (Peanut).
Tp57577_TGAC_v2_mRNA10134	rossmann-fold nad -binding domain-containing protein	EC:1.1.1.133	GO:0045226|GO:0016740|GO:0016853|GO:0000166|GO:0055114|GO:0008831|GO:0009225|GO:0019872|GO:0030639	P:extracellular polysaccharide biosynthetic process; F:transferase activity; F:isomerase activity; F:nucleotide binding; P:oxidation-reduction process; F:dTDP-4-dehydrorhamnose reductase activity; P:nucleotide-sugar metabolic process; P:streptomycin biosynthetic process; P:polyketide biosynthetic process	gi|357514671|ref|XP_003627624.1|Methionine adenosyltransferase 2 subunit beta [Medicago truncatula] >gi|355521646|gb|AET02100.1| Methionine adenosyltransferase 2 subunit beta [Medicago truncatula]	324	301	IPR005913|IPR016040	dTDP-4-dehydrorhamnose reductase|NAD(P)-binding domain	GO:0008831|GO:0045226			virNOG02763	methionine adenosyltransferase	EI	1396	G7LCN3	Complete	86.4198	325	317		1	301	1273	1	317	tr=Methionine adenosyltransferase 2 subunit beta; Medicago truncatula (Barrel medic) (Medicago tribuloides).
Tp57577_TGAC_v2_mRNA10135	(+)-neomenthol dehydrogenase		GO:0016491|GO:0000166|GO:0055114	F:oxidoreductase activity; F:nucleotide binding; P:oxidation-reduction process	gi|356520444|ref|XP_003528872.1|PREDICTED: (+)-neomenthol dehydrogenase-like [Glycine max]	590	408	IPR002198|IPR016040|IPR002347	Short-chain dehydrogenase/reductase SDR|Glucose/ribitol dehydrogenase|NAD(P)-binding domain	GO:0008152|GO:0016491			virNOG07207	KR domain	Q	1868	Q9M2E2	Complete	53.4884	590	296	your sequence is longer than subject: 590 - 296	2	53	1820	1	296	sp=(+)-neomenthol dehydrogenase; Arabidopsis thaliana (Mouse-ear cress).
Tp57577_TGAC_v2_mRNA10136	retrotransposon unclassified		GO:0003676|GO:0008270|GO:0015074	F:nucleic acid binding; F:zinc ion binding; P:DNA integration	gi|147787712|emb|CAN74050.1|hypothetical protein VITISV_040588 [Vitis vinifera]	371	252	IPR013103	Reverse transcriptase, RNA-dependent DNA polymerase		EC:2.7.7.7	KEGG: 00230+2.7.7.7|KEGG: 00240+2.7.7.7	virNOG10663	Retrotransposon protein	R	1144	P10978	Internal	46.2185	380	1328	Separated hits, possible frame ERROR between 383 and 1061, Distance to subject end: 49 aas, your sequence is shorter than subject: 380 - 1328	3	3	1141	828	1278	sp=Retrovirus-related Pol polyprotein from transposon TNT 1-94; Nicotiana tabacum (Common tobacco).
Tp57577_TGAC_v2_mRNA10137	(+)-neomenthol dehydrogenase		GO:0016491|GO:0000166|GO:0055114	F:oxidoreductase activity; F:nucleotide binding; P:oxidation-reduction process	gi|356520444|ref|XP_003528872.1|PREDICTED: (+)-neomenthol dehydrogenase-like [Glycine max]	619	447	IPR002198|IPR016040|IPR002347|IPR020904	Short-chain dehydrogenase/reductase SDR|Glucose/ribitol dehydrogenase|NAD(P)-binding domain|Short-chain dehydrogenase/reductase, conserved site	GO:0008152|GO:0016491			virNOG07207	KR domain	Q	2207	Q9M2E2	Complete	58.8435	656	296	your sequence is longer than subject: 656 - 296	3	51	2016	1	296	sp=(+)-neomenthol dehydrogenase; Arabidopsis thaliana (Mouse-ear cress).
Tp57577_TGAC_v2_mRNA10138	far1-related protein		GO:0046872	F:metal ion binding	gi|356506571|ref|XP_003522053.1|PREDICTED: protein FAR1-RELATED SEQUENCE 5-like [Glycine max]	398	296	IPR004330|IPR018289	FAR1 DNA binding domain|MULE transposase domain				virNOG29956	SWIM zinc finger	S	1737	Q9SZL8	Internal	32.7543	563	788	Unexpected STOP codon at 3' end. Distance to subject end: 165 aas, your sequence is shorter than subject: 563 - 788	1	1	1689	69	467	sp=Protein FAR1-RELATED SEQUENCE 5; Arabidopsis thaliana (Mouse-ear cress).
Tp57577_TGAC_v2_mRNA10139				C:nucleus	gi|356522646|ref|XP_003529957.1|PREDICTED: uncharacterized protein LOC100794144 [Glycine max]	439	360	IPR013584	RAP domain				virNOG08143	RAP	S	2501	I1KIG2	Putative Complete	57.6389	752	669	query STOP codon is far from subject stop. Distance to subject end: 23 aas, your sequence is longer than subject: 752 - 669	3	180	2433	1	660	tr=Uncharacterized protein; Glycine max (Soybean) (Glycine hispida).
Tp57577_TGAC_v2_mRNA1014	protein spinster homolog 1-like		GO:0016021|GO:0055085	C:integral to membrane; P:transmembrane transport	gi|357485271|ref|XP_003612923.1|Spinster-like protein [Medicago truncatula] >gi|355514258|gb|AES95881.1| Spinster-like protein [Medicago truncatula]	492	417	IPR011701|IPR016196|IPR020846	Major facilitator superfamily|Major facilitator superfamily domain, general substrate transporter|Major facilitator superfamily domain	GO:0016021|GO:0055085			virNOG00663	protein spinster homolog 1-like	G	1704	F4IKF6	Putative Complete	61.0309	511	510	Unexpected STOP codon in 5 prime region,	1	148	1680	41	479	sp=Probable sphingolipid transporter spinster homolog 3; Arabidopsis thaliana (Mouse-ear cress).
Tp57577_TGAC_v2_mRNA10140				C:cytoplasm	gi|357514675|ref|XP_003627626.1|Elicitor-responsive protein [Medicago truncatula] >gi|355521648|gb|AET02102.1| Elicitor-responsive protein [Medicago truncatula]	149	137	IPR000008	C2 domain	GO:0005515			virNOG19211	C2 domain	R	798	Q9C8S6	Complete	54.3624	150	147		3	105	552	1	147	sp=C2 domain-containing protein At1g63220; Arabidopsis thaliana (Mouse-ear cress).
Tp57577_TGAC_v2_mRNA10141				F:DNA binding; C:plastid	gi|356574635|ref|XP_003555451.1|PREDICTED: uncharacterized protein LOC100781887 [Glycine max]	165	112	IPR009057	Homeodomain-like	GO:0003677			virNOG00783	0	S	1865	K7N4B1	Complete	65.2439	386	331	your sequence is longer than subject: 386 - 331	1	376	1531	37	331	tr=Uncharacterized protein; Glycine max (Soybean) (Glycine hispida).
Tp57577_TGAC_v2_mRNA10142	cyclophilin-like peptidyl-prolyl cis-trans isomerase family protein	EC:5.2.1.8	GO:0006457|GO:0000413|GO:0003755|GO:0005739	P:protein folding; P:protein peptidyl-prolyl isomerization; F:peptidyl-prolyl cis-trans isomerase activity; C:mitochondrion	gi|217071554|gb|ACJ84137.1|unknown [Medicago truncatula]	232	206	IPR002130	Cyclophilin-like peptidyl-prolyl cis-trans isomerase domain	GO:0003755|GO:0006457			virNOG09320	PPIases accelerate the folding of proteins. It catalyzes the cis-trans isomerization of proline imidic peptide bonds in oligopeptides (By similarity)	O	1157	Q94A16	Complete	51.5021	233	230		2	230	926	1	230	sp=Peptidyl-prolyl cis-trans isomerase CYP21-3, mitochondrial; Arabidopsis thaliana (Mouse-ear cress).
Tp57577_TGAC_v2_mRNA10143	c2h2-type zinc finger protein		GO:0008270|GO:0003676|GO:0005622	F:zinc ion binding; F:nucleic acid binding; C:intracellular	gi|356533941|ref|XP_003535516.1|PREDICTED: uncharacterized protein LOC100795090 [Glycine max]	320	220	IPR013087|IPR015880|IPR007087	Zinc finger C2H2-type/integrase DNA-binding domain|Zinc finger, C2H2-like|Zinc finger, C2H2	GO:0003676|GO:0046872			virNOG03182	Zinc finger protein	R	2978	Q9ZWA6	Complete	72.1649	825	506	your sequence is longer than subject: 825 - 506	3	330	2802	41	230	sp=Zinc finger protein MAGPIE; Arabidopsis thaliana (Mouse-ear cress).
Tp57577_TGAC_v2_mRNA10144	malic enzyme	EC:1.1.1.39|EC:1.1.1.38	GO:0051287|GO:0008270|GO:0050897|GO:0004471|GO:0006108|GO:0005524|GO:0005759|GO:0042803|GO:0009507|GO:0016619|GO:0006090|GO:0006099|GO:0015976	F:NAD binding; F:zinc ion binding; F:cobalt ion binding; F:malate dehydrogenase (decarboxylating) activity; P:malate metabolic process; F:ATP binding; C:mitochondrial matrix; F:protein homodimerization activity; C:chloroplast; F:malate dehydrogenase (oxaloacetate-decarboxylating) activity; P:pyruvate metabolic process; P:tricarboxylic acid cycle; P:carbon utilization	gi|357514633|ref|XP_003627605.1|Malic enzyme [Medicago truncatula] >gi|355521627|gb|AET02081.1| Malic enzyme [Medicago truncatula]	604	556	IPR012301|IPR012302|IPR016040|IPR001891|IPR015884	Malic enzyme, N-terminal|Malic enzyme, NAD-binding|Malic oxidoreductase|NAD(P)-binding domain|Malic enzyme, conserved site	GO:0016616|GO:0016619|GO:0055114|GO:0051287|GO:0004470|GO:0006108|GO:0016491|GO:0046872			virNOG01903	malic enzyme	C	2524	Q8L7K9	Complete	80.1314	605	607		3	189	2001	2	607	sp=NAD-dependent malic enzyme 2, mitochondrial; Arabidopsis thaliana (Mouse-ear cress).
Tp57577_TGAC_v2_mRNA10145				F:receptor binding; C:apoplast; P:signal transduction; C:extracellular region	gi|357443119|ref|XP_003591837.1|hypothetical protein MTR_1g093800 [Medicago truncatula] >gi|355480885|gb|AES62088.1| hypothetical protein MTR_1g093800 [Medicago truncatula]	104	67						virNOG40214	0	S	815	Q29PU4	Complete	45.2991	118	118		1	298	649	5	118	sp=CLAVATA3/ESR (CLE)-related protein 12; Arabidopsis thaliana (Mouse-ear cress).
Tp57577_TGAC_v2_mRNA10146	(+)-neomenthol dehydrogenase		GO:0016491|GO:0000166|GO:0055114	F:oxidoreductase activity; F:nucleotide binding; P:oxidation-reduction process	gi|356520444|ref|XP_003528872.1|PREDICTED: (+)-neomenthol dehydrogenase-like [Glycine max]	575	410	IPR002198|IPR016040|IPR002347	Short-chain dehydrogenase/reductase SDR|Glucose/ribitol dehydrogenase|NAD(P)-binding domain	GO:0008152|GO:0016491			virNOG07207	KR domain	Q	1869	Q9M2E2	Complete	58.0645	580	296	your sequence is longer than subject: 580 - 296	2	95	1832	7	296	sp=(+)-neomenthol dehydrogenase; Arabidopsis thaliana (Mouse-ear cress).
Tp57577_TGAC_v2_mRNA10147				P:primary metabolic process; P:cellular macromolecule metabolic process; F:protein binding; C:cytoplasmic part; P:regulation of cellular process	gi|357443129|ref|XP_003591842.1|LSM14-like protein [Medicago truncatula] >gi|355480890|gb|AES62093.1| LSM14-like protein [Medicago truncatula]	403	281	IPR019050|IPR025762|IPR025761|IPR025768	FDF domain|DFDF domain|FFD box|TFG box				virNOG02590	Pfam:FFD_TFG	U	1892	Q9C658	C-terminus	46.0055	494	611	Unexpected stop codon in the beginning of your sequence, your sequence is shorter than subject: 494 - 611	3	3	1481	200	555	sp=Protein decapping 5; Arabidopsis thaliana (Mouse-ear cress).
Tp57577_TGAC_v2_mRNA10148					gi|357443139|ref|XP_003591847.1|hypothetical protein MTR_1g093920 [Medicago truncatula] >gi|355480895|gb|AES62098.1| hypothetical protein MTR_1g093920 [Medicago truncatula]	91	83						virNOG26856	0	S	835	Q29PV4	Complete	37.7778	91	86		2	221	491	1	86	sp=Protein IDA-LIKE 1; Arabidopsis thaliana (Mouse-ear cress).
Tp57577_TGAC_v2_mRNA10149					gi|357443151|ref|XP_003591853.1|hypothetical protein MTR_1g093980 [Medicago truncatula] >gi|355480901|gb|AES62104.1| hypothetical protein MTR_1g093980 [Medicago truncatula]	49	43									345	G7I4Z1	Complete	81.6327	70	67		3	66	273	1	48	tr=Putative uncharacterized protein; Medicago truncatula (Barrel medic) (Medicago tribuloides).
Tp57577_TGAC_v2_mRNA1015							43									874		coding					-2	0	732
Tp57577_TGAC_v2_mRNA10150				C:peroxisome; F:acyl-CoA hydrolase activity	gi|357514705|ref|XP_003627641.1|hypothetical protein MTR_8g032450 [Medicago truncatula] >gi|355521663|gb|AET02117.1| hypothetical protein MTR_8g032450 [Medicago truncatula]	162	156	IPR006683|IPR003736	Thioesterase superfamily|Phenylacetic acid degradation-related domain		EC:3.1.2.-	KEGG: 00061+3.1.2.-|KEGG: 00360+3.1.2.-|KEGG: 00362+3.1.2.-|KEGG: 00592+3.1.2.-|KEGG: 00903+3.1.2.-	virNOG21678	thioesterase	R	844	G7LCQ0	Putative Complete	90.5063	158	187	Unexpected STOP codon in 5 prime region, your sequence is shorter than subject: 158 - 187	3	261	734	26	183	tr=Uncharacterized protein; Medicago truncatula (Barrel medic) (Medicago tribuloides).
Tp57577_TGAC_v2_mRNA10151	(+)-neomenthol dehydrogenase	EC:1.1.1.0	GO:0055114|GO:0000166|GO:0016616	P:oxidation-reduction process; F:nucleotide binding; F:oxidoreductase activity, acting on the CH-OH group of donors, NAD or NADP as acceptor	gi|357514623|ref|XP_003627600.1|(+)-neomenthol dehydrogenase [Medicago truncatula] >gi|355521622|gb|AET02076.1| (+)-neomenthol dehydrogenase [Medicago truncatula]	160	136	IPR002198|IPR016040|IPR002347	Short-chain dehydrogenase/reductase SDR|Glucose/ribitol dehydrogenase|NAD(P)-binding domain	GO:0008152|GO:0016491			virNOG01206	short-chain dehydrogenase reductase	Q	751	Q9M2E2	N-terminus	54.3269	208	296	Unexpected STOP codon at 3' end. Distance to subject end: 79 aas, your sequence is shorter than subject: 208 - 296	3	93	714	1	203	sp=(+)-neomenthol dehydrogenase; Arabidopsis thaliana (Mouse-ear cress).
Tp57577_TGAC_v2_mRNA10152							136									1494		putative_coding					2	264	585
Tp57577_TGAC_v2_mRNA10153	(+)-neomenthol dehydrogenase	EC:1.1.1.0	GO:0050896|GO:0055114|GO:0000166|GO:0016616|GO:0071944	P:response to stimulus; P:oxidation-reduction process; F:nucleotide binding; F:oxidoreductase activity, acting on the CH-OH group of donors, NAD or NADP as acceptor; C:cell periphery	gi|357514627|ref|XP_003627602.1|(+)-neomenthol dehydrogenase [Medicago truncatula] >gi|355521624|gb|AET02078.1| (+)-neomenthol dehydrogenase [Medicago truncatula]	270	239	IPR002198|IPR016040|IPR002347|IPR020904	Short-chain dehydrogenase/reductase SDR|Glucose/ribitol dehydrogenase|NAD(P)-binding domain|Short-chain dehydrogenase/reductase, conserved site	GO:0008152|GO:0016491			virNOG16529	KR domain	Q	1530	Q9M2E2	Complete	57.3529	437	296	your sequence is longer than subject: 437 - 296	2	107	1415	1	296	sp=(+)-neomenthol dehydrogenase; Arabidopsis thaliana (Mouse-ear cress).
Tp57577_TGAC_v2_mRNA10154	piriformospora indica-insensitive protein 2-like		GO:0043231|GO:0044444|GO:0003824	C:intracellular membrane-bounded organelle; C:cytoplasmic part; F:catalytic activity	gi|357443135|ref|XP_003591845.1|Piriformospora indica-insensitive protein [Medicago truncatula] >gi|355480893|gb|AES62096.1| Piriformospora indica-insensitive protein [Medicago truncatula]	450	350	IPR001611|IPR025875	Leucine-rich repeat|Leucine rich repeat 4	GO:0005515			virNOG09766	Piriformospora indica-insensitive protein	R	2007	Q5PP26	Complete	56.8966	494	424	your sequence is longer than subject: 494 - 424	1	388	1867	34	423	sp=Piriformospora indica-insensitive protein 2; Arabidopsis thaliana (Mouse-ear cress).
Tp57577_TGAC_v2_mRNA10155	protein		GO:0046983|GO:0005634|GO:0009536	F:protein dimerization activity; C:nucleus; C:plastid	gi|356533935|ref|XP_003535513.1|PREDICTED: transcription factor bHLH111-like [Glycine max]	538	397	IPR011598	Myc-type, basic helix-loop-helix (bHLH) domain	GO:0046983			virNOG00566	HLH	K	2013	Q9FYJ6	Complete	50.2415	536	319	your sequence is longer than subject: 536 - 319	2	251	1856	124	319	sp=Transcription factor bHLH111; Arabidopsis thaliana (Mouse-ear cress).
Tp57577_TGAC_v2_mRNA10156	protein decapping 5		GO:0031087|GO:0017148|GO:0009536|GO:0033962	P:deadenylation-independent decapping of nuclear-transcribed mRNA; P:negative regulation of translation; C:plastid; P:cytoplasmic mRNA processing body assembly	gi|357443129|ref|XP_003591842.1|LSM14-like protein [Medicago truncatula] >gi|355480890|gb|AES62093.1| LSM14-like protein [Medicago truncatula]	68	66	IPR025609|IPR010920	Lsm14 N-terminal|Like-Sm (LSM) domain				virNOG02590	Pfam:FFD_TFG	U	639	Q9C658-2	N-terminus	85.2941	126	605	Unexpected STOP codon at 3' end. Distance to subject end: 454 aas, your sequence is shorter than subject: 126 - 605	1	184	559	17	84	Isoform 2 of Protein decapping 5 OS=Arabidopsis thaliana GN=DCP5
Tp57577_TGAC_v2_mRNA10157	signal recognition 54 kda protein	EC:3.6.1.15	GO:0017111|GO:0005525|GO:0009772|GO:0051301|GO:0009507|GO:0006184|GO:0006614|GO:0045038|GO:0010027	F:nucleoside-triphosphatase activity; F:GTP binding; P:photosynthetic electron transport in photosystem II; P:cell division; C:chloroplast; P:GTP catabolic process; P:SRP-dependent cotranslational protein targeting to membrane; P:protein import into chloroplast thylakoid membrane; P:thylakoid membrane organization	gi|356504906|ref|XP_003521235.1|PREDICTED: cell division protein ftsY homolog [Glycine max]	332	303	IPR000897|IPR013822|IPR027417|IPR003593	Signal recognition particle, SRP54 subunit, GTPase domain|Signal recognition particle, SRP54 subunit, helical bundle|P-loop containing nucleoside triphosphate hydrolase|AAA+ ATPase domain	GO:0005525|GO:0006614|GO:0000166|GO:0017111		Reactome: REACT_15380	virNOG05851	cell division protein FtsY	U	1349	O80842	Putative Complete	77.6435	363	366	Unexpected STOP codon in 5 prime region,	2	152	1237	5	330	sp=Cell division protein FtsY homolog, chloroplastic; Arabidopsis thaliana (Mouse-ear cress).
Tp57577_TGAC_v2_mRNA10158	non-ltr retroelement reverse related	EC:2.7.7.0	GO:0009987|GO:0016779|GO:0097159|GO:0008152|GO:1901363	P:cellular process; F:nucleotidyltransferase activity; F:organic cyclic compound binding; P:metabolic process; F:heterocyclic compound binding	gi|87240935|gb|ABD32793.1|Putative non-LTR retroelement reverse transcriptase, related [Medicago truncatula]	147	112	IPR026960	Reverse transcriptase zinc-binding domain				virNOG01327	Retrotransposon protein	R	692	Q2HV58	Internal	67.3077	222	373	Unexpected stop codon in the beginning of your sequence, Unexpected STOP codon at 3' end. Distance to subject end: 48 aas, your sequence is shorter than subject: 222 - 373	3	3	665	170	325	tr=Putative non-LTR retroelement reverse transcriptase, related; Medicago truncatula (Barrel medic) (Medicago tribuloides).
Tp57577_TGAC_v2_mRNA10159	root cap 1		GO:0005983|GO:0009706|GO:0005363|GO:0000023|GO:0009629|GO:0015768|GO:0007275|GO:0007154|GO:0009624	P:starch catabolic process; C:chloroplast inner membrane; F:maltose transmembrane transporter activity; P:maltose metabolic process; P:response to gravity; P:maltose transport; P:multicellular organismal development; P:cell communication; P:response to nematode	gi|356543074|ref|XP_003539988.1|PREDICTED: maltose excess protein 1, chloroplastic-like [Glycine max]	371	285						virNOG07735	maltose excess protein	P	1717	Q9LF50	Complete	62.0397	513	415	your sequence is longer than subject: 513 - 415	1	70	1606	84	414	sp=Maltose excess protein 1, chloroplastic; Arabidopsis thaliana (Mouse-ear cress).
Tp57577_TGAC_v2_mRNA1016				C:mitochondrion	gi|357485195|ref|XP_003612885.1|hypothetical protein MTR_5g030130 [Medicago truncatula] >gi|355514220|gb|AES95843.1| hypothetical protein MTR_5g030130 [Medicago truncatula]	241	215	IPR006734	Protein of unknown function DUF597				virNOG06190	zinc-binding protein	S	1658	G7KDS6	Complete	89.6266	242	240		1	319	1042	1	239	tr=Putative uncharacterized protein; Medicago truncatula (Barrel medic) (Medicago tribuloides).
Tp57577_TGAC_v2_mRNA10160	lea protein	EC:3.1.1.1	GO:0005739|GO:0004091|GO:0009536	C:mitochondrion; F:carboxylesterase activity; C:plastid	gi|356543096|ref|XP_003539999.1|PREDICTED: embryogenesis-associated protein EMB8-like [Glycine max]	367	265	IPR012020|IPR000952	AB-hydrolase YheT, putative|Uncharacterised protein family UPF0017, hydrolase-like, conserved site	GO:0004091	EC:3.1.1.-	KEGG: 00053+3.1.1.-|KEGG: 00363+3.1.1.-|KEGG: 00365+3.1.1.-|KEGG: 00534+3.1.1.-|KEGG: 00564+3.1.1.-|KEGG: 00623+3.1.1.-|KEGG: 00830+3.1.1.-|KEGG: 00900+3.1.1.-|KEGG: 00960+3.1.1.-	virNOG06295	embryogenesis-associated protein EMB8-like	R	1426	Q40863	C-terminus	73.0038	416	457	Unexpected stop codon in the beginning of your sequence, your sequence is shorter than subject: 416 - 457	2	2	1246	163	425	sp=Embryogenesis-associated protein EMB8; Picea glauca (White spruce) (Pinus glauca).
Tp57577_TGAC_v2_mRNA10161	pentatricopeptide repeat-containing protein		GO:0009536	C:plastid	gi|356541058|ref|XP_003539000.1|PREDICTED: pentatricopeptide repeat-containing protein At1g30610, chloroplastic-like [Glycine max]	642	533	IPR002885|IPR011990	Pentatricopeptide repeat|Tetratricopeptide-like helical	GO:0005515			virNOG11480	pentatricopeptide repeat-containing protein At1g30610	R	3415	K7LP50	Complete	30.897	1046	893	your sequence is longer than subject: 1046 - 893	1	184	3319	1	891	tr=Uncharacterized protein; Glycine max (Soybean) (Glycine hispida).
Tp57577_TGAC_v2_mRNA10162				C:nucleus	gi|356531593|ref|XP_003534361.1|PREDICTED: uncharacterized protein LOC100792977 [Glycine max]	348	302						virNOG07493	0	S	1601	I3SWP0	Complete	85.2691	346	345		2	251	1286	1	343	tr=Uncharacterized protein; Medicago truncatula (Barrel medic) (Medicago tribuloides).
Tp57577_TGAC_v2_mRNA10163	topoisomerase i	EC:5.99.1.2|EC:5.99.1.3	GO:0003917|GO:0044767|GO:0003918|GO:0048513|GO:0009791|GO:0009653|GO:0005694|GO:0006265	F:DNA topoisomerase type I activity; P:single-organism developmental process; F:DNA topoisomerase type II (ATP-hydrolyzing) activity; P:organ development; P:post-embryonic development; P:anatomical structure morphogenesis; C:chromosome; P:DNA topological change	gi|2330649|emb|CAA74890.1|topoisomerase I [Pisum sativum]	547	465	IPR013500|IPR008336|IPR025834|IPR011010|IPR013034|IPR014727|IPR013030|IPR014711|IPR001631|IPR013499|IPR018521	DNA topoisomerase I, catalytic core, eukaryotic-type|DNA topoisomerase I, DNA binding, eukaryotic-type|Topoisomerase I C-terminal domain|DNA topoisomerase I|DNA breaking-rejoining enzyme, catalytic core|DNA topoisomerase I, domain 1|DNA topoisomerase I, catalytic core, alpha/beta subdomain|DNA topoisomerase I, DNA binding, mixed alpha/beta motif, eukaryotic-type|DNA topoisomerase I, catalytic cor…	GO:0003677|GO:0003918|GO:0006265|GO:0003917|GO:0005694			virNOG08240	dna topoisomerase	L	3256	P30181	Complete	77.4135	947	916	your sequence is longer than subject: 947 - 916	1	142	2980	365	913	sp=DNA topoisomerase 1; Arabidopsis thaliana (Mouse-ear cress).
Tp57577_TGAC_v2_mRNA10164				P:response to karrikin	gi|356543241|ref|XP_003540071.1|PREDICTED: putative gamma-glutamylcyclotransferase At3g02910-like [Glycine max]	198	147	IPR009288|IPR013024	AIG2-like|Butirosin biosynthesis, BtrG-like				virNOG19315	Gamma-glutamylcyclotransferase	S	956	Q9M8T3	Complete	58.7571	195	187		1	157	739	7	183	sp=Putative gamma-glutamylcyclotransferase At3g02910; Arabidopsis thaliana (Mouse-ear cress).
Tp57577_TGAC_v2_mRNA10165				C:nucleus	gi|356515250|ref|XP_003526314.1|PREDICTED: uncharacterized protein LOC100782994 [Glycine max]	273	200	IPR010820	Protein of unknown function DUF1421				virNOG05888	Hydroxyproline-rich glycoprotein family protein	S	2089	V7AIJ1	Complete	74.552	563	541		3	303	1989	16	541	tr=Uncharacterized protein; Phaseolus vulgaris (Kidney bean) (French bean).
Tp57577_TGAC_v2_mRNA10166	protein		GO:0006950	P:response to stress	gi|351724273|ref|NP_001236796.1|uncharacterized protein LOC100527491 [Glycine max] >gi|255632470|gb|ACU16585.1| unknown [Glycine max]	124	106	IPR001623|IPR018253	DnaJ domain|DnaJ domain, conserved site				virNOG20390	DNAJ heat shock N-terminal domain-containing protein	O	1200	I3SHY9	Complete	85.0746	125	134		1	400	772	1	134	tr=Uncharacterized protein; Medicago truncatula (Barrel medic) (Medicago tribuloides).
Tp57577_TGAC_v2_mRNA10167				P:membrane fusion; C:nucleus	gi|356531595|ref|XP_003534362.1|PREDICTED: uncharacterized protein LOC100793492 [Glycine max]	322	244						virNOG15781	0	S	1610	I1L5G8	Complete	84.472	366	378		3	309	1404	59	378	tr=Uncharacterized protein; Glycine max (Soybean) (Glycine hispida).
Tp57577_TGAC_v2_mRNA10168	chromatin remodeling complex subunit		GO:0043167|GO:1901363|GO:0097159|GO:0009536	F:ion binding; F:heterocyclic compound binding; F:organic cyclic compound binding; C:plastid	gi|357472149|ref|XP_003606359.1|Chromatin remodeling complex subunit [Medicago truncatula] >gi|355507414|gb|AES88556.1| Chromatin remodeling complex subunit [Medicago truncatula]	420	266						virNOG34058	0	S	3737	Q9M658	Internal	42.0635	1172	2001	Unexpected stop codon in the beginning of your sequence, Unexpected STOP codon at 3' end. Distance to subject end: 182 aas, your sequence is shorter than subject: 1172 - 2001	1	1	3516	930	1055	sp=Helicase protein MOM1; Arabidopsis thaliana (Mouse-ear cress).
Tp57577_TGAC_v2_mRNA10169	bromodomain adjacent to zinc finger domain protein 2b		GO:0005488	F:binding	gi|356540345|ref|XP_003538650.1|PREDICTED: uncharacterized protein LOC100806639 [Glycine max]	1173	754	IPR011011|IPR013083|IPR001965	Zinc finger, FYVE/PHD-type|Zinc finger, RING/FYVE/PHD-type|Zinc finger, PHD-type	GO:0005515|GO:0008270			virNOG05498	PHD	R	4554	I1LJ47	Putative Complete	61.3306	1387	1405	Unexpected STOP codon in 5 prime region, your sequence is shorter than subject: 1387 - 1405	2	191	4351	6	1405	tr=Uncharacterized protein; Glycine max (Soybean) (Glycine hispida).
Tp57577_TGAC_v2_mRNA1017	glutelin type-a		GO:0008270|GO:0005507|GO:0045735	F:zinc ion binding; F:copper ion binding; F:nutrient reservoir activity	gi|357473729|ref|XP_003607149.1|Glutelin type-A [Medicago truncatula] >gi|355508204|gb|AES89346.1| Glutelin type-A [Medicago truncatula]	356	335	IPR006045|IPR011051|IPR014710|IPR006044	Cupin 1|11-S seed storage protein, plant|RmlC-like cupin domain|RmlC-like jelly roll fold	GO:0045735			virNOG07233	glutelin type-A 1-like	S	1740	G7JMA3	Complete	92.9775	357	356		3	399	1467	1	356	tr=Glutelin type-A; Medicago truncatula (Barrel medic) (Medicago tribuloides).
Tp57577_TGAC_v2_mRNA10170	bromodomain adjacent to zinc finger domain protein 2b		GO:0005488	F:binding	gi|356540345|ref|XP_003538650.1|PREDICTED: uncharacterized protein LOC100806639 [Glycine max]	1147	741	IPR011011|IPR013083|IPR001965	Zinc finger, FYVE/PHD-type|Zinc finger, RING/FYVE/PHD-type|Zinc finger, PHD-type	GO:0005515|GO:0008270						4312	I1LJ47	Putative Complete	61.0644	1334	1405	Unexpected STOP codon in 5 prime region, your sequence is shorter than subject: 1334 - 1405	3	108	4109	6	1405	tr=Uncharacterized protein; Glycine max (Soybean) (Glycine hispida).
Tp57577_TGAC_v2_mRNA10171	growth-regulating factor 1		GO:0043231|GO:0006351	C:intracellular membrane-bounded organelle; P:transcription, DNA-dependent	gi|356543183|ref|XP_003540042.1|PREDICTED: uncharacterized protein LOC100787226 [Glycine max]	314	229	IPR014977|IPR014978	WRC|Glutamine-Leucine-Glutamine, QLQ	GO:0005515|GO:0005524|GO:0005634|GO:0006355|GO:0016818			virNOG15041	growth-regulating factor	K	1808	Q6AWY4	Complete	43.125	341	348		3	285	1305	25	338	sp=Growth-regulating factor 5; Oryza sativa subsp. japonica (Rice).
Tp57577_TGAC_v2_mRNA10172	gpcr-type g protein 1		GO:0005525|GO:0009737|GO:0051020|GO:0016020|GO:0010228|GO:0010427	F:GTP binding; P:response to abscisic acid stimulus; F:GTPase binding; C:membrane; P:vegetative to reproductive phase transition of meristem; F:abscisic acid binding	gi|357480727|ref|XP_003610649.1|GPCR-type G protein [Medicago truncatula] >gi|355511984|gb|AES93607.1| GPCR-type G protein [Medicago truncatula]	468	394	IPR015672|IPR025969|IPR022535	GPCR 89-related|Abscisic acid G-protein coupled receptor-like domain|Golgi pH regulator, conserved domain				virNOG01001	GPCR-type G protein	T	2339	Q0WQG8	Complete	83.7607	491	467		3	303	1773	1	467	sp=GPCR-type G protein 2; Arabidopsis thaliana (Mouse-ear cress).
Tp57577_TGAC_v2_mRNA10173	low quality protein: alcohol dehydrogenase-like 1-like	EC:1.1.1.0	GO:0000166|GO:0055114|GO:0008270|GO:0016616	F:nucleotide binding; P:oxidation-reduction process; F:zinc ion binding; F:oxidoreductase activity, acting on the CH-OH group of donors, NAD or NADP as acceptor	gi|357487763|ref|XP_003614169.1|Alcohol dehydrogenase class-3 [Medicago truncatula] >gi|355515504|gb|AES97127.1| Alcohol dehydrogenase class-3 [Medicago truncatula]	374	314	IPR002085|IPR013149|IPR013154|IPR011032|IPR016040|IPR020843|IPR002328	Alcohol dehydrogenase superfamily, zinc-type|Alcohol dehydrogenase, C-terminal|Alcohol dehydrogenase GroES-like|GroES (chaperonin 10)-like|NAD(P)-binding domain|Polyketide synthase, enoylreductase|Alcohol dehydrogenase, zinc-type, conserved site	GO:0008270|GO:0016491|GO:0055114|GO:0016747			virNOG15532	Alcohol dehydrogenase-like	Q	1578	Q9SK87	Complete	43.4555	374	386		3	171	1290	7	384	sp=Alcohol dehydrogenase-like 2; Arabidopsis thaliana (Mouse-ear cress).
Tp57577_TGAC_v2_mRNA10174	trna 2 phosphotransferase		GO:0016772|GO:0006388	F:transferase activity, transferring phosphorus-containing groups; P:tRNA splicing, via endonucleolytic cleavage and ligation	gi|357469563|ref|XP_003605066.1|tRNA 2'-phosphotransferase [Medicago truncatula] >gi|355506121|gb|AES87263.1| tRNA 2'-phosphotransferase [Medicago truncatula]	295	229	IPR002745	Phosphotransferase KptA/Tpt1	GO:0006388|GO:0016772	EC:2.7.1.-	KEGG: 00540+2.7.1.-|KEGG: 00680+2.7.1.-|KEGG: 00900+2.7.1.-	virNOG04782	tRNA 2'phosphotransferase	J	1177	I3SLL1	Complete	84.6416	299	293		1	139	1033	6	293	tr=Uncharacterized protein; Lotus japonicus (Lotus corniculatus var. japonicus).
Tp57577_TGAC_v2_mRNA10175	tmv resistance protein n	EC:3.6.1.15	GO:0006952|GO:0043531|GO:0003676|GO:0005524|GO:0007165|GO:0017111	P:defense response; F:ADP binding; F:nucleic acid binding; F:ATP binding; P:signal transduction; F:nucleoside-triphosphatase activity	gi|357469545|ref|XP_003605057.1|TMV resistance protein N [Medicago truncatula] >gi|355506112|gb|AES87254.1| TMV resistance protein N [Medicago truncatula]	149	126	IPR000157	Toll/interleukin-1 receptor homology (TIR) domain	GO:0005515|GO:0007165			virNOG13489	resistance protein	T	670	Q40392-2	N-terminus	44.3662	173	652	Unexpected STOP codon at 3' end. Distance to subject end: 453 aas, your sequence is shorter than subject: 173 - 652	3	54	570	12	153	Isoform 2 of TMV resistance protein N OS=Nicotiana glutinosa GN=N
Tp57577_TGAC_v2_mRNA10176	peptide transporter ptr2		GO:0003676|GO:0006810|GO:0016020|GO:0015074|GO:0005215	F:nucleic acid binding; P:transport; C:membrane; P:DNA integration; F:transporter activity	gi|357458961|ref|XP_003599761.1|Peptide transporter PTR2 [Medicago truncatula] >gi|355488809|gb|AES70012.1| Peptide transporter PTR2 [Medicago truncatula]	267	233	IPR000109|IPR016196	Proton-dependent oligopeptide transporter family|Major facilitator superfamily domain, general substrate transporter	GO:0005215|GO:0006810|GO:0016020		Reactome: REACT_15518|Reactome: REACT_19419	virNOG05618	Nitrate transporter	P	1272	Q9LQL2	Putative C-terminus	44.1696	371	614	Unexpected stop codon in the beginning of your sequence, query STOP codon is far from subject stop. Distance to subject end: 30 aas, your sequence is shorter than subject: 371 - 614	2	2	1111	312	591	sp=Protein NRT1/ PTR FAMILY 7.3; Arabidopsis thaliana (Mouse-ear cress).
Tp57577_TGAC_v2_mRNA10177	tmv resistance protein n	EC:3.6.1.15	GO:0006952|GO:0043531|GO:0005524|GO:0007165|GO:0017111	P:defense response; F:ADP binding; F:ATP binding; P:signal transduction; F:nucleoside-triphosphatase activity	gi|357469545|ref|XP_003605057.1|TMV resistance protein N [Medicago truncatula] >gi|355506112|gb|AES87254.1| TMV resistance protein N [Medicago truncatula]	56	45									1451	G7JDC6	Internal	66.0714	470	1626	Unexpected STOP codon at 3' end. Distance to subject end: 177 aas, your sequence is shorter than subject: 470 - 1626	2	2	1408	1341	1396	tr=TMV resistance protein N; Medicago truncatula (Barrel medic) (Medicago tribuloides).
Tp57577_TGAC_v2_mRNA10178	atp-dependent dna helicase 2 subunit ku80-like		GO:0042162|GO:0003684|GO:0006310|GO:0043564|GO:0004003|GO:0000723|GO:0006303|GO:0005515|GO:0005657	F:telomeric DNA binding; F:damaged DNA binding; P:DNA recombination; C:Ku70:Ku80 complex; F:ATP-dependent DNA helicase activity; P:telomere maintenance; P:double-strand break repair via nonhomologous end joining; F:protein binding; C:replication fork	gi|357469575|ref|XP_003605072.1|ATP-dependent DNA helicase 2 subunit [Medicago truncatula] >gi|355506127|gb|AES87269.1| ATP-dependent DNA helicase 2 subunit [Medicago truncatula]	714	616	IPR024193|IPR006164|IPR005160|IPR005161|IPR014893|IPR016194|IPR002035	Ku80|Ku70/Ku80 beta-barrel domain|Ku70/Ku80 C-terminal arm|Ku70/Ku80, N-terminal alpha/beta|Ku, C-terminal|SPOC like C-terminal domain|von Willebrand factor, type A	GO:0000723|GO:0003677|GO:0003684|GO:0005634|GO:0006303|GO:0006310|GO:0042162|GO:0043564|GO:0004003|GO:0016817		Reactome: REACT_216|Reactome: REACT_6185	virNOG04770	ATP-dependent DNA helicase 2 subunit	L	2555	Q9FQ09	Complete	55.1825	696	680		2	29	2114	1	676	sp=ATP-dependent DNA helicase 2 subunit KU80; Arabidopsis thaliana (Mouse-ear cress).
Tp57577_TGAC_v2_mRNA10179	sugar transport protein	EC:1.3.1.74	GO:0009624|GO:0005773|GO:0015749|GO:0005886|GO:0015145|GO:0055085|GO:0008506|GO:0032440|GO:0016021|GO:0005634|GO:0055114|GO:0006812|GO:0015770	P:response to nematode; C:vacuole; P:monosaccharide transport; C:plasma membrane; F:monosaccharide transmembrane transporter activity; P:transmembrane transport; F:sucrose:hydrogen symporter activity; F:2-alkenal reductase [NAD(P)] activity; C:integral to membrane; C:nucleus; P:oxidation-reduction process; P:cation transport; P:sucrose transport	gi|357492679|ref|XP_003616628.1|Sugar transport protein [Medicago truncatula] >gi|355517963|gb|AES99586.1| Sugar transport protein [Medicago truncatula]	111	101	IPR005828|IPR020846	General substrate transporter|Major facilitator superfamily domain	GO:0016021|GO:0022857|GO:0055085			virNOG03715	Sugar carrier protein	R	487	Q9FMX3	N-terminus	67.8571	135	514	Unexpected STOP codon at 3' end. Distance to subject end: 363 aas, your sequence is shorter than subject: 135 - 514	3	39	441	1	112	sp=Sugar transport protein 11; Arabidopsis thaliana (Mouse-ear cress).
Tp57577_TGAC_v2_mRNA1018	gag-protease-integrase-rt-r polyprotein		GO:0019538|GO:0016798|GO:0003676|GO:0008270|GO:0015074|GO:0016772	P:protein metabolic process; F:hydrolase activity, acting on glycosyl bonds; F:nucleic acid binding; F:zinc ion binding; P:DNA integration; F:transferase activity, transferring phosphorus-containing groups	gi|147857801|emb|CAN82869.1|hypothetical protein VITISV_019901 [Vitis vinifera]	129	103	IPR013103	Reverse transcriptase, RNA-dependent DNA polymerase		EC:2.7.7.7	KEGG: 00230+2.7.7.7|KEGG: 00240+2.7.7.7	virNOG28043	Retrotransposon protein	R	489	P10978	Internal	41.1765	139	1328	Unexpected STOP codon at 3' end. Distance to subject end: 304 aas, your sequence is shorter than subject: 139 - 1328	3	3	416	875	993	sp=Retrovirus-related Pol polyprotein from transposon TNT 1-94; Nicotiana tabacum (Common tobacco).
Tp57577_TGAC_v2_mRNA10180	probable s-acyltransferase at3g60800-like		GO:0008270|GO:0016740	F:zinc ion binding; F:transferase activity	gi|357469609|ref|XP_003605089.1|Palmitoyltransferase pfa3 [Medicago truncatula] >gi|355506144|gb|AES87286.1| Palmitoyltransferase pfa3 [Medicago truncatula]	298	246	IPR001594	Zinc finger, DHHC-type, palmitoyltransferase	GO:0008270			virNOG05308	zinc finger	R	1148	Q8VYP5	Complete	84.0391	306	307		3	138	1053	1	307	sp=Probable protein S-acyltransferase 14; Arabidopsis thaliana (Mouse-ear cress).
Tp57577_TGAC_v2_mRNA10181	sugar transport protein	EC:1.3.1.74	GO:0009624|GO:0005773|GO:0015749|GO:0005886|GO:0015145|GO:0055085|GO:0008506|GO:0032440|GO:0016021|GO:0005634|GO:0055114|GO:0006812|GO:0015770	P:response to nematode; C:vacuole; P:monosaccharide transport; C:plasma membrane; F:monosaccharide transmembrane transporter activity; P:transmembrane transport; F:sucrose:hydrogen symporter activity; F:2-alkenal reductase [NAD(P)] activity; C:integral to membrane; C:nucleus; P:oxidation-reduction process; P:cation transport; P:sucrose transport	gi|357492679|ref|XP_003616628.1|Sugar transport protein [Medicago truncatula] >gi|355517963|gb|AES99586.1| Sugar transport protein [Medicago truncatula]	153	141	IPR005828|IPR005161|IPR016196|IPR002035|IPR003663|IPR020846	General substrate transporter|Ku70/Ku80, N-terminal alpha/beta|Sugar/inositol transporter|Major facilitator superfamily domain, general substrate transporter|von Willebrand factor, type A|Major facilitator superfamily domain	GO:0016021|GO:0022857|GO:0055085|GO:0016020|GO:0022891		Reactome: REACT_216|Reactome: REACT_6185|Reactome: REACT_15518	virNOG03715	Sugar carrier protein	R	931	Q9FMX3	N-terminus	68.1818	208	514	Unexpected STOP codon at 3' end. Distance to subject end: 256 aas, your sequence is shorter than subject: 208 - 514	3	162	783	1	154	sp=Sugar transport protein 11; Arabidopsis thaliana (Mouse-ear cress).
Tp57577_TGAC_v2_mRNA10182	peptide transporter ptr2		GO:0003676|GO:0006810|GO:0016020|GO:0015074|GO:0005215	F:nucleic acid binding; P:transport; C:membrane; P:DNA integration; F:transporter activity	gi|357469635|ref|XP_003605102.1|Peptide transporter PTR2 [Medicago truncatula] >gi|355506157|gb|AES87299.1| Peptide transporter PTR2 [Medicago truncatula]	609	505	IPR000109|IPR016196	Proton-dependent oligopeptide transporter family|Major facilitator superfamily domain, general substrate transporter	GO:0005215|GO:0006810|GO:0016020		Reactome: REACT_15518|Reactome: REACT_19419	virNOG05618	Nitrate transporter	P	2146	Q9LQL2	Putative Complete	43.8742	613	614	query STOP codon is far from subject stop. Distance to subject end: 29 aas,	2	200	2036	16	582	sp=Protein NRT1/ PTR FAMILY 7.3; Arabidopsis thaliana (Mouse-ear cress).
Tp57577_TGAC_v2_mRNA10183	protein		GO:0044249|GO:0016131|GO:1901362|GO:0000166|GO:0050662|GO:0003824|GO:0044283	P:cellular biosynthetic process; P:brassinosteroid metabolic process; P:organic cyclic compound biosynthetic process; F:nucleotide binding; F:coenzyme binding; F:catalytic activity; P:small molecule biosynthetic process	gi|357469605|ref|XP_003605087.1|Dihydroflavonol 4-reductase [Medicago truncatula] >gi|355506142|gb|AES87284.1| Dihydroflavonol 4-reductase [Medicago truncatula]	329	294	IPR001509|IPR016040	NAD-dependent epimerase/dehydratase|NAD(P)-binding domain	GO:0003824|GO:0044237|GO:0050662			virNOG01004	Male sterility protein	V	1070	Q40316	Complete	47.8788	330	326		3	33	1020	1	326	sp=Vestitone reductase; Medicago sativa (Alfalfa).
Tp57577_TGAC_v2_mRNA10184	chaperone protein dnaj		GO:0009561|GO:0031072|GO:0048856|GO:0006457|GO:0046872|GO:0009408|GO:0044767|GO:0005524|GO:0030154|GO:0051082|GO:0016043	P:megagametogenesis; F:heat shock protein binding; P:anatomical structure development; P:protein folding; F:metal ion binding; P:response to heat; P:single-organism developmental process; F:ATP binding; P:cell differentiation; F:unfolded protein binding; P:cellular component organization	gi|357469557|ref|XP_003605063.1|Chaperone protein dnaJ [Medicago truncatula] >gi|355506118|gb|AES87260.1| Chaperone protein dnaJ [Medicago truncatula]	445	398	IPR001623|IPR001305|IPR002939|IPR008971|IPR018253|IPR012724	DnaJ domain|Heat shock protein DnaJ, cysteine-rich domain|Chaperone DnaJ, C-terminal|HSP40/DnaJ peptide-binding|DnaJ domain, conserved site|Chaperone DnaJ	GO:0031072|GO:0051082|GO:0006457|GO:0005524|GO:0009408			virNOG09683	chaperone protein DnaJ	O	1692	Q38813	Complete	40.9471	445	408	your sequence is longer than subject: 445 - 408	3	108	1440	34	386	sp=Chaperone protein dnaJ 1, mitochondrial; Arabidopsis thaliana (Mouse-ear cress).
Tp57577_TGAC_v2_mRNA10185	uncharacterized protein		GO:0009536	C:plastid	gi|357469573|ref|XP_003605071.1|hypothetical protein MTR_4g023550 [Medicago truncatula] >gi|355506126|gb|AES87268.1| hypothetical protein MTR_4g023550 [Medicago truncatula]	233	197	IPR010865	Protein of unknown function DUF1499				virNOG11931	Protein of unknown function (DUF1499)	S	1120	G7JDE0	Complete	82.1429	234	220		2	161	860	10	220	tr=Putative uncharacterized protein; Medicago truncatula (Barrel medic) (Medicago tribuloides).
Tp57577_TGAC_v2_mRNA10186	tir-nbs-lrr rct1-like resistance protein	EC:3.6.1.15	GO:0006952|GO:0043531|GO:0005524|GO:0007165|GO:0017111	P:defense response; F:ADP binding; F:ATP binding; P:signal transduction; F:nucleoside-triphosphatase activity	gi|357469545|ref|XP_003605057.1|TMV resistance protein N [Medicago truncatula] >gi|355506112|gb|AES87254.1| TMV resistance protein N [Medicago truncatula]	712	601	IPR002182|IPR000157|IPR027417|IPR000767	NB-ARC|Toll/interleukin-1 receptor homology (TIR) domain|Disease resistance protein|P-loop containing nucleoside triphosphate hydrolase	GO:0043531|GO:0005515|GO:0007165|GO:0006952			virNOG13489	resistance protein	T	4146	Q40392	Complete	35.0778	1322	1144	your sequence is longer than subject: 1322 - 1144	3	81	4044	12	702	sp=TMV resistance protein N; Nicotiana glutinosa (Tobacco).
Tp57577_TGAC_v2_mRNA10187	multiple c2 and transmembrane domain-containing protein 2-like	EC:1.11.1.7	GO:0016021|GO:0005783|GO:0005618|GO:0004601|GO:0016757|GO:0006804|GO:0006979	C:integral to membrane; C:endoplasmic reticulum; C:cell wall; F:peroxidase activity; F:transferase activity, transferring glycosyl groups; P:peroxidase reaction; P:response to oxidative stress	gi|357469555|ref|XP_003605062.1|Phosphoribosyltransferase [Medicago truncatula] >gi|355506117|gb|AES87259.1| Phosphoribosyltransferase [Medicago truncatula]	1165	1076	IPR000008|IPR013583	C2 domain|Phosphoribosyltransferase C-terminal	GO:0005515			virNOG15024	domain--containing protein	R	4128	G7JDD1	Complete	89.9571	1151	1165		2	383	3833	1	1165	tr=Phosphoribosyltransferase; Medicago truncatula (Barrel medic) (Medicago tribuloides).
Tp57577_TGAC_v2_mRNA10188				C:nucleus	gi|357458953|ref|XP_003599757.1|hypothetical protein MTR_3g044650 [Medicago truncatula] >gi|357469647|ref|XP_003605108.1| hypothetical protein MTR_4g024000 [Medicago truncatula] >gi|355488805|gb|AES70008.1| hypothetical protein MTR_3g044650 [Medicago truncatula] >gi|355506163|gb|AES87305.1| hypothetical protein MTR_4g024000 [Medicago truncatula]	159	146						virNOG18285	0	S	1416	G7J171	C-terminus	86.1635	188	268	Unexpected stop codon in the beginning of your sequence, your sequence is shorter than subject: 188 - 268	2	2	565	110	268	tr=Putative uncharacterized protein; Medicago truncatula (Barrel medic) (Medicago tribuloides).
Tp57577_TGAC_v2_mRNA10189				C:mitochondrion; C:cytosolic ribosome	gi|357469567|ref|XP_003605068.1|Pentatricopeptide repeat-containing protein [Medicago truncatula] >gi|355506123|gb|AES87265.1| Pentatricopeptide repeat-containing protein [Medicago truncatula]	352	333	IPR002885	Pentatricopeptide repeat				virNOG16257	Pentatricopeptide repeat-containing protein At1g09220	S	1525	Q680Z7	Putative Complete	58.4746	356	504	atg_distance in limit (1-15): atg_distance = 8, Unexpected STOP codon in 5 prime region, your sequence is shorter than subject: 356 - 504	1	424	1491	151	503	sp=Pentatricopeptide repeat-containing protein At1g09220, mitochondrial; Arabidopsis thaliana (Mouse-ear cress).
Tp57577_TGAC_v2_mRNA1019				C:plasma membrane	gi|357472673|ref|XP_003606621.1|Auxin-regulated protein [Medicago truncatula] >gi|355507676|gb|AES88818.1| Auxin-regulated protein [Medicago truncatula]	428	350	IPR010369|IPR021182	Protein of unknown function DUF966|Uncharacterised conserved protein UCP031043				virNOG14638	function DUF966 domain containing protein, expressed	S	1991	Q9LX14	Complete	61.1111	422	414		2	215	1478	35	140	sp=Protein UPSTREAM OF FLC; Arabidopsis thaliana (Mouse-ear cress).
Tp57577_TGAC_v2_mRNA10190	metal-dependent phosphohydrolase	EC:3.1.4.0	GO:0046872|GO:0008152|GO:0008081	F:metal ion binding; P:metabolic process; F:phosphoric diester hydrolase activity	gi|351720901|ref|NP_001235656.1|uncharacterized protein LOC100500273 [Glycine max] >gi|255629891|gb|ACU15296.1| unknown [Glycine max]	192	160	IPR006674|IPR003607	HD domain|HD/PDEase domain	GO:0008081|GO:0046872|GO:0003824			virNOG11441	HDc	S	948	V7ADP0	Complete	88.4211	249	224		1	112	856	33	222	tr=Uncharacterized protein; Phaseolus vulgaris (Kidney bean) (French bean).
Tp57577_TGAC_v2_mRNA10191	pre-mrna-splicing factor atp-dependent rna helicase prp16		GO:0008026|GO:0003676|GO:0006904|GO:0005524	F:ATP-dependent helicase activity; F:nucleic acid binding; P:vesicle docking involved in exocytosis; F:ATP binding	gi|357469581|ref|XP_003605075.1|Pre-mRNA-splicing factor ATP-dependent RNA helicase PRP16 [Medicago truncatula] >gi|355506130|gb|AES87272.1| Pre-mRNA-splicing factor ATP-dependent RNA helicase PRP16 [Medicago truncatula]	1312	1078	IPR011545|IPR001650|IPR007502|IPR011709|IPR027417|IPR014001|IPR002464	DNA/RNA helicase, DEAD/DEAH box type, N-terminal|Helicase, C-terminal|Helicase-associated domain|Domain of unknown function DUF1605|P-loop containing nucleoside triphosphate hydrolase|Helicase, superfamily 1/2, ATP-binding domain|DNA/RNA helicase, ATP-dependent, DEAH-box type, conserved site	GO:0003676|GO:0005524|GO:0008026|GO:0004386			virNOG05043	Helicase	A	4620	O22899	Complete	36.8771	1291	729	your sequence is longer than subject: 1291 - 729	1	700	4570	54	301	sp=Probable pre-mRNA-splicing factor ATP-dependent RNA helicase; Arabidopsis thaliana (Mouse-ear cress).
Tp57577_TGAC_v2_mRNA10192	snare-interacting protein keule		GO:0005829|GO:0005773|GO:0006904|GO:0005886	C:cytosol; C:vacuole; P:vesicle docking involved in exocytosis; C:plasma membrane	gi|357469583|ref|XP_003605076.1|SNARE-interacting protein KEULE [Medicago truncatula] >gi|355506131|gb|AES87273.1| SNARE-interacting protein KEULE [Medicago truncatula]	527	495	IPR001619|IPR027482	Sec1-like protein|Sec1-like, domain 2	GO:0006904|GO:0016192			virNOG17171	protein transport Sec1a-like	U	1911	Q9C5P7-2	N-terminus	75.1953	529	611	Unexpected STOP codon at 3' end. Distance to subject end: 61 aas, your sequence is shorter than subject: 529 - 611	2	230	1814	17	516	Isoform 2 of Protein transport Sec1a OS=Arabidopsis thaliana GN=SEC1A
Tp57577_TGAC_v2_mRNA10193	annexin-like protein		GO:0005488	F:binding	gi|357456735|ref|XP_003598648.1|Annexin-like protein RJ4 [Medicago truncatula] >gi|217073400|gb|ACJ85059.1| unknown [Medicago truncatula] >gi|355487696|gb|AES68899.1| Annexin-like protein RJ4 [Medicago truncatula]	181	140	IPR009118|IPR018502|IPR001464	Annexin, plant|Annexin repeat|Annexin	GO:0005509|GO:0005544			virNOG03302	annexin-like protein RJ4-like	U	806	P51074	N-terminus	50.2762	212	314	Unexpected STOP codon at 3' end. Distance to subject end: 128 aas, your sequence is shorter than subject: 212 - 314	1	70	703	1	146	sp=Annexin-like protein RJ4; Fragaria ananassa (Strawberry).
Tp57577_TGAC_v2_mRNA10194	early-responsive to dehydration stress protein		GO:0016020	C:membrane	gi|357456779|ref|XP_003598670.1|Membrane protein, putative [Medicago truncatula] >gi|355487718|gb|AES68921.1| Membrane protein, putative [Medicago truncatula]	627	513	IPR003864	Domain of unknown function DUF221	GO:0016020			virNOG00373	Domain of unknown function DUF221	S	1970	G7IW32	C-terminus	80.8612	628	731	your sequence is shorter than subject: 628 - 731	1	1	1884	93	718	tr=Membrane protein, putative; Medicago truncatula (Barrel medic) (Medicago tribuloides).
Tp57577_TGAC_v2_mRNA10195	patatin-like protein		GO:0006629|GO:0006952|GO:0002376|GO:0016787|GO:0008219	P:lipid metabolic process; P:defense response; P:immune system process; F:hydrolase activity; P:cell death	gi|357437921|ref|XP_003589236.1|Patatin-like protein [Medicago truncatula] >gi|355478284|gb|AES59487.1| Patatin-like protein [Medicago truncatula]	384	335	IPR002641|IPR016035	Patatin/Phospholipase A2-related|Acyl transferase/acyl hydrolase/lysophospholipase	GO:0006629|GO:0008152			virNOG08833	patatin group A-3-like	I	1369	O48723	Putative Complete	59.2493	368	407	query STOP codon is far from subject stop. Distance to subject end: 24 aas, your sequence is shorter than subject: 368 - 407	1	238	1339	10	380	sp=Patatin-like protein 2; Arabidopsis thaliana (Mouse-ear cress).
Tp57577_TGAC_v2_mRNA10196							335									445		unknown					1	0	318
Tp57577_TGAC_v2_mRNA10197	uncharacterized membrane protein ylr241w-like		GO:0016023|GO:0016020	C:cytoplasmic membrane-bounded vesicle; C:membrane	gi|357456779|ref|XP_003598670.1|Membrane protein, putative [Medicago truncatula] >gi|355487718|gb|AES68921.1| Membrane protein, putative [Medicago truncatula]	93	91						virNOG00373	Domain of unknown function DUF221	S	559	G7IW32	N-terminus	95.6989	94	731	Unexpected STOP codon at 3' end. Distance to subject end: 629 aas, your sequence is shorter than subject: 94 - 731	2	254	533	1	93	tr=Membrane protein, putative; Medicago truncatula (Barrel medic) (Medicago tribuloides).
Tp57577_TGAC_v2_mRNA10198				P:cell cycle; P:DNA repair; C:nucleus	gi|357456777|ref|XP_003598669.1|hypothetical protein MTR_3g019060 [Medicago truncatula] >gi|355487717|gb|AES68920.1| hypothetical protein MTR_3g019060 [Medicago truncatula]	121	81						virNOG12799	0	S	969	G7IW31	Complete	53.719	149	133		1	388	832	25	133	tr=Putative uncharacterized protein; Medicago truncatula (Barrel medic) (Medicago tribuloides).
Tp57577_TGAC_v2_mRNA10199	beclin 1 protein		GO:0009846|GO:0006914	P:pollen germination; P:autophagy	gi|357456733|ref|XP_003598647.1|Beclin 1 protein [Medicago truncatula] >gi|355487695|gb|AES68898.1| Beclin 1 protein [Medicago truncatula]	517	455	IPR007243	Beclin family	GO:0006914			virNOG05636	beclin 1 protein	T	1946	Q9M367	Complete	74.2126	516	517		3	129	1674	9	508	sp=Beclin-1-like protein; Arabidopsis thaliana (Mouse-ear cress).
Tp57577_TGAC_v2_mRNA102	g-type lectin s-receptor-like serine threonine-protein kinase at4g27290-like	EC:2.7.11.0	GO:0048544|GO:0006468|GO:0005524|GO:0004674|GO:0009069	P:recognition of pollen; P:protein phosphorylation; F:ATP binding; F:protein serine/threonine kinase activity; P:serine family amino acid metabolic process	gi|356514891|ref|XP_003526135.1|PREDICTED: G-type lectin S-receptor-like serine/threonine-protein kinase At4g27290-like [Glycine max]	69	60	IPR001480	Bulb-type lectin domain				virNOG02323	serine threonine-protein kinase	T	533	O81832	N-terminus	59.0909	126	783	Overlapping hits, possible frame ERROR between 310 and 303, Distance to subject end: 660 aas, your sequence is shorter than subject: 126 - 783	2	155	530	30	109	sp=G-type lectin S-receptor-like serine/threonine-protein kinase At4g27290; Arabidopsis thaliana (Mouse-ear cress).
Tp57577_TGAC_v2_mRNA1020	myosin 2		GO:0017137|GO:0048767|GO:0005777|GO:0060151|GO:0016459|GO:0005524|GO:0030742|GO:0003774|GO:0003779|GO:0051646|GO:0051645	F:Rab GTPase binding; P:root hair elongation; C:peroxisome; P:peroxisome localization; C:myosin complex; F:ATP binding; F:GTP-dependent protein binding; F:motor activity; F:actin binding; P:mitochondrion localization; P:Golgi localization	gi|356545924|ref|XP_003541383.1|PREDICTED: myosin-J heavy chain-like [Glycine max]	43	41						virNOG00897	myosin xi	Z	186	Q9LKB9	Internal	70.4545	46	1505	Unexpected STOP codon at 3' end. Distance to subject end: 165 aas, your sequence is shorter than subject: 46 - 1505	1	1	138	1278	1321	sp=Myosin-6; Arabidopsis thaliana (Mouse-ear cress).
Tp57577_TGAC_v2_mRNA10200	cc-nbs-lrr resistance protein		GO:0006952|GO:0043531	P:defense response; F:ADP binding	gi|357456767|ref|XP_003598664.1|Resistance protein-like protein [Medicago truncatula] >gi|355487712|gb|AES68915.1| Resistance protein-like protein [Medicago truncatula]	204	168						virNOG04327	Disease resistance protein	T	751	Q9LRR5	Internal	30.6748	223	1424	Unexpected STOP codon at 3' end. Distance to subject end: 73 aas, your sequence is shorter than subject: 223 - 1424	3	3	668	1162	1296	sp=Putative disease resistance protein At3g14460; Arabidopsis thaliana (Mouse-ear cress).
Tp57577_TGAC_v2_mRNA10201	integrator complex subunit		GO:0016180|GO:0032039	P:snRNA processing; C:integrator complex	gi|356541557|ref|XP_003539241.1|PREDICTED: LOW QUALITY PROTEIN: integrator complex subunit 9-like [Glycine max]	702	566	IPR027074|IPR022712	Integrator complex subunit 9|Beta-Casp domain	GO:0016180|GO:0032039			virNOG00078	integrator complex subunit	A	2687	I1LLB7	Complete	75.321	779	700	your sequence is longer than subject: 779 - 700	3	198	2532	1	700	tr=Uncharacterized protein; Glycine max (Soybean) (Glycine hispida).
Tp57577_TGAC_v2_mRNA10202							566									521		coding					1	75	372
Tp57577_TGAC_v2_mRNA10203				F:nucleic acid binding; F:zinc ion binding; C:cytoplasmic membrane-bounded vesicle; F:transposase activity; P:transposition, DNA-mediated; F:DNA binding	gi|356510724|ref|XP_003524085.1|PREDICTED: uncharacterized protein LOC100814876 [Glycine max]	232	118	IPR004332	Transposase, MuDR, plant				virNOG31269	transposon protein	S	2365	I1L2L0	Putative N-terminus	29.7414	664	936	Unexpected STOP codon at 3' end. Distance to subject end: 208 aas, Unexpected STOP codon in 5 prime region, your sequence is shorter than subject: 664 - 936	3	213	2201	253	481	tr=Uncharacterized protein; Glycine max (Soybean) (Glycine hispida).
Tp57577_TGAC_v2_mRNA10204	cc-nbs-lrr resistance protein		GO:0006952|GO:0043531	P:defense response; F:ADP binding	gi|357456763|ref|XP_003598662.1|Cc-nbs-lrr resistance protein [Medicago truncatula] >gi|355487710|gb|AES68913.1| Cc-nbs-lrr resistance protein [Medicago truncatula]	186	162	IPR002182|IPR027417	NB-ARC|P-loop containing nucleoside triphosphate hydrolase	GO:0043531			virNOG04327	Disease resistance protein	T	809	Q9LRR4	Internal	41.0526	204	1054	Unexpected STOP codon at 3' end. Distance to subject end: 736 aas, your sequence is shorter than subject: 204 - 1054	1	1	612	66	247	sp=Putative disease resistance RPP13-like protein 1; Arabidopsis thaliana (Mouse-ear cress).
Tp57577_TGAC_v2_mRNA10205				P:oxidation-reduction process; F:oxidoreductase activity; F:FMN binding	gi|357462607|ref|XP_003601585.1|F-box/LRR-repeat protein [Medicago truncatula] >gi|355490633|gb|AES71836.1| F-box/LRR-repeat protein [Medicago truncatula]	303	206	IPR006553	Leucine-rich repeat, cysteine-containing subtype				virNOG11458	LRR	R	1729	Q9C5D2	C-terminus	20.3509	362	610	Unexpected stop codon in the beginning of your sequence, your sequence is shorter than subject: 362 - 610	2	2	1084	303	585	sp=F-box/LRR-repeat protein 4; Arabidopsis thaliana (Mouse-ear cress).
Tp57577_TGAC_v2_mRNA10206				P:oxidation-reduction process; F:oxidoreductase activity; F:FMN binding	gi|357462607|ref|XP_003601585.1|F-box/LRR-repeat protein [Medicago truncatula] >gi|355490633|gb|AES71836.1| F-box/LRR-repeat protein [Medicago truncatula]	303	206	IPR006553	Leucine-rich repeat, cysteine-containing subtype							1524	Q9C5D2	C-terminus	20.3509	362	610	Unexpected stop codon in the beginning of your sequence, your sequence is shorter than subject: 362 - 610	2	2	1084	303	585	sp=F-box/LRR-repeat protein 4; Arabidopsis thaliana (Mouse-ear cress).
Tp57577_TGAC_v2_mRNA10207	dna-directed rna polymerases and iii subunit rpabc1-like		GO:0043231	C:intracellular membrane-bounded organelle	gi|87162511|gb|ABD28306.1|RNA polymerase subunit, RPB5; RNA polymerase Rpb5, N-terminal [Medicago truncatula]	235	182	IPR000783|IPR005571|IPR014381	RNA polymerase, subunit H/Rpb5 C-terminal|RNA polymerase, Rpb5, N-terminal|DNA-directed RNA polymerase RPB5 subunit, eukaryote/virus	GO:0003677|GO:0003899|GO:0006351|GO:0005634			virNOG18519	DNA-directed RNA polymerases I, II, and III subunit RPABC1-like	K	958	Q9M1H8	Complete	40.991	235	233		2	173	875	24	233	sp=DNA-directed RNA polymerase V subunit 5C; Arabidopsis thaliana (Mouse-ear cress).
Tp57577_TGAC_v2_mRNA10208	cc-nbs-lrr resistance protein		GO:0000166	F:nucleotide binding	gi|357457553|ref|XP_003599057.1|Cc-nbs resistance protein [Medicago truncatula] >gi|355488105|gb|AES69308.1| Cc-nbs resistance protein [Medicago truncatula]	1165	747	IPR001611|IPR002182|IPR027417|IPR000767	Leucine-rich repeat|NB-ARC|Disease resistance protein|P-loop containing nucleoside triphosphate hydrolase	GO:0005515|GO:0043531|GO:0006952			virNOG04327	Disease resistance protein	T	3253	Q9LRR4	Complete	32.8585	1051	1054		3	60	3210	9	1011	sp=Putative disease resistance RPP13-like protein 1; Arabidopsis thaliana (Mouse-ear cress).
Tp57577_TGAC_v2_mRNA10209					gi|357462607|ref|XP_003601585.1|F-box/LRR-repeat protein [Medicago truncatula] >gi|355490633|gb|AES71836.1| F-box/LRR-repeat protein [Medicago truncatula]	87	67						virNOG11458	LRR	R	793	G7J9J7	Internal	62.3656	247	655	Warning!, your query overlaps and the subject is separated, Unexpected stop codon in the beginning of your sequence, Unexpected STOP codon at 3' end. Distance to subject end: 57 aas, your sequence is shorter than subject: 247 - 655	3	3	739	412	563	tr=F-box/LRR-repeat protein; Medicago truncatula (Barrel medic) (Medicago tribuloides).
Tp57577_TGAC_v2_mRNA1021	ring finger family protein		GO:0046872	F:metal ion binding	gi|357472655|ref|XP_003606612.1|hypothetical protein MTR_4g063070 [Medicago truncatula] >gi|355507667|gb|AES88809.1| hypothetical protein MTR_4g063070 [Medicago truncatula]	177	127	IPR012862|IPR001841|IPR013083	Protein of unknown function DUF1635|Zinc finger, RING-type|Zinc finger, RING/FYVE/PHD-type	GO:0005515|GO:0008270			virNOG17499	Protein of unknown function (DUF1635)	S	1312	Q8L9T5	N-terminus	47.4359	283	304	Unexpected STOP codon at 3' end. Distance to subject end: 61 aas, your sequence is shorter than subject: 283 - 304	1	274	1120	90	164	sp=RING-H2 finger protein ATL2; Arabidopsis thaliana (Mouse-ear cress).
Tp57577_TGAC_v2_mRNA10210				F:molecular_function; P:biological_process; C:nucleus	gi|87162502|gb|ABD28297.1|conserved hypothetical protein [Medicago truncatula]	659	555						virNOG08468	0	S	2966	Q2HW86	Complete	81.9423	656	654		2	320	2285	1	654	tr=Putative uncharacterized protein; Medicago truncatula (Barrel medic) (Medicago tribuloides).
Tp57577_TGAC_v2_mRNA10211				F:molecular_function; P:biological_process; C:nucleus	gi|87162502|gb|ABD28297.1|conserved hypothetical protein [Medicago truncatula]	669	555									2681	Q2HW86	Complete	80.7175	666	654		2	320	2315	1	654	tr=Putative uncharacterized protein; Medicago truncatula (Barrel medic) (Medicago tribuloides).
Tp57577_TGAC_v2_mRNA10212	nadph:quinone oxidoreductase	EC:2.7.10.0|EC:1.6.5.2	GO:0006468|GO:0055114|GO:0009651|GO:0042742|GO:0005524|GO:0004713|GO:0009570|GO:0003955|GO:0005886|GO:0006118|GO:0006694	P:protein phosphorylation; P:oxidation-reduction process; P:response to salt stress; P:defense response to bacterium; F:ATP binding; F:protein tyrosine kinase activity; C:chloroplast stroma; F:NAD(P)H dehydrogenase (quinone) activity; C:plasma membrane; P:electron transport; P:steroid biosynthetic process	gi|357456793|ref|XP_003598677.1|NADPH:quinone oxidoreductase [Medicago truncatula] >gi|355487725|gb|AES68928.1| NADPH:quinone oxidoreductase [Medicago truncatula]	103	98	IPR005025	NADPH-dependent FMN reductase-like	GO:0016491			virNOG11153	nadph quinone	R	752	Q9LK88	C-terminus	74.5098	152	196	Unexpected stop codon in the beginning of your sequence, your sequence is shorter than subject: 152 - 196	3	3	455	95	196	sp=NADPH:quinone oxidoreductase; Arabidopsis thaliana (Mouse-ear cress).
Tp57577_TGAC_v2_mRNA10213	rj2 protein		GO:0050896|GO:0043168|GO:0032559|GO:0032550	P:response to stimulus; F:anion binding; F:adenyl ribonucleotide binding; F:purine ribonucleoside binding	gi|357456781|ref|XP_003598671.1|Resistance protein [Medicago truncatula] >gi|355487719|gb|AES68922.1| Resistance protein [Medicago truncatula]	469	344						virNOG10093	resistance protein	T	1523	Q9SZ67	Internal	38.9474	464	1895	Unexpected stop codon in the beginning of your sequence, Unexpected STOP codon at 3' end. Distance to subject end: 145 aas, your sequence is shorter than subject: 464 - 1895	3	3	1391	1315	1406	sp=Probable WRKY transcription factor 19; Arabidopsis thaliana (Mouse-ear cress).
Tp57577_TGAC_v2_mRNA10214	cc-nbs-lrr resistance protein		GO:0006952|GO:0043531	P:defense response; F:ADP binding	gi|357456773|ref|XP_003598667.1|NBS-LRR disease resistance-like protein [Medicago truncatula] >gi|355487715|gb|AES68918.1| NBS-LRR disease resistance-like protein [Medicago truncatula]	167	131	IPR002182	NB-ARC	GO:0043531			virNOG04327	Disease resistance protein	T	1079	Q9LRR5	Internal	46.1538	173	1424	Unexpected STOP codon at 3' end. Distance to subject end: 670 aas, your sequence is shorter than subject: 173 - 1424	2	2	517	402	556	sp=Putative disease resistance protein At3g14460; Arabidopsis thaliana (Mouse-ear cress).
Tp57577_TGAC_v2_mRNA10215	annexin-like protein		GO:0005509|GO:0005544	F:calcium ion binding; F:calcium-dependent phospholipid binding	gi|357456735|ref|XP_003598648.1|Annexin-like protein RJ4 [Medicago truncatula] >gi|217073400|gb|ACJ85059.1| unknown [Medicago truncatula] >gi|355487696|gb|AES68899.1| Annexin-like protein RJ4 [Medicago truncatula]	98	93	IPR009118|IPR018502|IPR001464|IPR018252	Annexin, plant|Annexin repeat|Annexin|Annexin repeat, conserved site	GO:0005509|GO:0005544			virNOG03302	annexin-like protein RJ4-like	U	564	P51074	C-terminus	74.4898	125	314	Unexpected stop codon in the beginning of your sequence, your sequence is shorter than subject: 125 - 314	3	3	374	217	314	sp=Annexin-like protein RJ4; Fragaria ananassa (Strawberry).
Tp57577_TGAC_v2_mRNA10216	nadph:quinone oxidoreductase		GO:0016491|GO:0016301|GO:0008152|GO:0044464	F:oxidoreductase activity; F:kinase activity; P:metabolic process; C:cell part	gi|357456791|ref|XP_003598676.1|NADPH:quinone oxidoreductase [Medicago truncatula] >gi|355487724|gb|AES68927.1| NADPH:quinone oxidoreductase [Medicago truncatula]	74	61	IPR005025	NADPH-dependent FMN reductase-like	GO:0016491			virNOG11153	nadph quinone	R	378	Q9LK88	N-terminus	66.6667	77	196	Unexpected STOP codon at 3' end. Distance to subject end: 83 aas, your sequence is shorter than subject: 77 - 196	3	57	285	10	78	sp=NADPH:quinone oxidoreductase; Arabidopsis thaliana (Mouse-ear cress).
Tp57577_TGAC_v2_mRNA10217	fibrillarin 2	EC:2.1.1.0	GO:0005730|GO:0003723|GO:0001510|GO:0006364|GO:0016020|GO:0008168|GO:0008033	C:nucleolus; F:RNA binding; P:RNA methylation; P:rRNA processing; C:membrane; F:methyltransferase activity; P:tRNA processing	gi|357444829|ref|XP_003592692.1|Fibrillarin [Medicago truncatula] >gi|358345300|ref|XP_003636719.1| Fibrillarin [Medicago truncatula] >gi|355481740|gb|AES62943.1| Fibrillarin [Medicago truncatula] >gi|355502654|gb|AES83857.1| Fibrillarin [Medicago truncatula]	241	230	IPR000692|IPR020813	Fibrillarin|Fibrillarin, conserved site	GO:0003723|GO:0006364|GO:0008033|GO:0008168	EC:2.1.1.-	KEGG: 00130+2.1.1.-|KEGG: 00253+2.1.1.-|KEGG: 00270+2.1.1.-|KEGG: 00340+2.1.1.-|KEGG: 00350+2.1.1.-|KEGG: 00360+2.1.1.-|KEGG: 00380+2.1.1.-|KEGG: 00450+2.1.1.-|KEGG: 00522+2.1.1.-|KEGG: 00624+2.1.1.-|KEGG: 00627+2.1.1.-|KEGG: 00860+2.1.1.-|KEGG: 00940+2.1.1.-|KEGG: 00941+2.1.1.-|KEGG: 00942+2.1.1.-|KEGG: 00945+2.1.1.-|KEGG: 00950+2.1.1.-|KEGG: 00981+2.1.1.-	virNOG09735	rRNA 2'-O-methyltransferase fibrillarin	A	1279	Q94AH9	Complete	85.4167	312	320		3	159	1092	78	317	sp=Mediator of RNA polymerase II transcription subunit 36a; Arabidopsis thaliana (Mouse-ear cress).
Tp57577_TGAC_v2_mRNA10218	cc-nbs-lrr resistance protein		GO:0032550|GO:0043168|GO:0032559	F:purine ribonucleoside binding; F:anion binding; F:adenyl ribonucleotide binding	gi|357456767|ref|XP_003598664.1|Resistance protein-like protein [Medicago truncatula] >gi|355487712|gb|AES68915.1| Resistance protein-like protein [Medicago truncatula]	156	102						virNOG04327	Disease resistance protein	T	544	Q9LRR4	Internal	46	173	1054	Unexpected STOP codon at 3' end. Distance to subject end: 701 aas, your sequence is shorter than subject: 173 - 1054	2	2	517	174	222	sp=Putative disease resistance RPP13-like protein 1; Arabidopsis thaliana (Mouse-ear cress).
Tp57577_TGAC_v2_mRNA10219							102									445		unknown					1	0	384
Tp57577_TGAC_v2_mRNA1022	cc-nbs-lrr resistance protein		GO:0003676|GO:0008270|GO:0015074	F:nucleic acid binding; F:zinc ion binding; P:DNA integration	gi|357459809|ref|XP_003600185.1|Nbs-lrr resistance protein [Medicago truncatula] >gi|355489233|gb|AES70436.1| Nbs-lrr resistance protein [Medicago truncatula]	1249	864	IPR002182|IPR013103|IPR027417|IPR000767	NB-ARC|Reverse transcriptase, RNA-dependent DNA polymerase|Disease resistance protein|P-loop containing nucleoside triphosphate hydrolase	GO:0043531|GO:0006952	EC:2.7.7.7	KEGG: 00230+2.7.7.7|KEGG: 00240+2.7.7.7	virNOG30183	resistance protein	T	5674	P10978	C-terminus	35.5967	1719	1328	Unexpected stop codon in the beginning of your sequence, your sequence is longer than subject: 1719 - 1328	2	2	5155	841	1323	sp=Retrovirus-related Pol polyprotein from transposon TNT 1-94; Nicotiana tabacum (Common tobacco).
Tp57577_TGAC_v2_mRNA10220	annexin-like protein		GO:0005509|GO:0005544	F:calcium ion binding; F:calcium-dependent phospholipid binding	gi|357456737|ref|XP_003598649.1|Annexin [Medicago truncatula] >gi|355487697|gb|AES68900.1| Annexin [Medicago truncatula]	146	128	IPR009118|IPR018502|IPR001464	Annexin, plant|Annexin repeat|Annexin	GO:0005509|GO:0005544			virNOG03302	annexin-like protein RJ4-like	U	753	P51074	N-terminus	61.6438	150	314	Unexpected STOP codon at 3' end. Distance to subject end: 153 aas, your sequence is shorter than subject: 150 - 314	1	271	718	1	146	sp=Annexin-like protein RJ4; Fragaria ananassa (Strawberry).
Tp57577_TGAC_v2_mRNA10221	annexin		GO:0005509|GO:0005544	F:calcium ion binding; F:calcium-dependent phospholipid binding	gi|357456737|ref|XP_003598649.1|Annexin [Medicago truncatula] >gi|355487697|gb|AES68900.1| Annexin [Medicago truncatula]	167	153	IPR009118|IPR018502|IPR001464	Annexin, plant|Annexin repeat|Annexin	GO:0005509|GO:0005544			virNOG03302	annexin-like protein RJ4-like	U	690	P51074	C-terminus	68.6391	180	314	Unexpected stop codon in the beginning of your sequence, your sequence is shorter than subject: 180 - 314	3	3	539	146	314	sp=Annexin-like protein RJ4; Fragaria ananassa (Strawberry).
Tp57577_TGAC_v2_mRNA10222	cc-nbs-lrr resistance protein		GO:0032550|GO:0043168|GO:0032559	F:purine ribonucleoside binding; F:anion binding; F:adenyl ribonucleotide binding	gi|357456767|ref|XP_003598664.1|Resistance protein-like protein [Medicago truncatula] >gi|355487712|gb|AES68915.1| Resistance protein-like protein [Medicago truncatula]	184	143						virNOG04327	Disease resistance protein	T	882	Q9LRR4	Internal	43.4483	281	1054	Unexpected stop codon in the beginning of your sequence, Unexpected STOP codon at 3' end. Distance to subject end: 120 aas, your sequence is shorter than subject: 281 - 1054	2	2	841	769	913	sp=Putative disease resistance RPP13-like protein 1; Arabidopsis thaliana (Mouse-ear cress).
Tp57577_TGAC_v2_mRNA10223							143									344		coding					1	120	345
Tp57577_TGAC_v2_mRNA10224	carbonic anhydrase		GO:0046872|GO:0016023|GO:0016829	F:metal ion binding; C:cytoplasmic membrane-bounded vesicle; F:lyase activity	gi|363814559|ref|NP_001242755.1|uncharacterized protein LOC100797401 precursor [Glycine max] >gi|255636828|gb|ACU18747.1| unknown [Glycine max]	205	170	IPR023561|IPR001148	Carbonic anhydrase, alpha-class|Alpha carbonic anhydrase				virNOG14621	Bifunctional monodehydroascorbate reductase and carbonic anhydrase	R	1030	Q84UV8	Putative Complete	44.2105	240	274	atg_distance in limit (1-15): atg_distance = 14, Unexpected STOP codon in 5 prime region, your sequence is shorter than subject: 240 - 274	1	109	828	84	265	sp=Bifunctional monodehydroascorbate reductase and carbonic anhydrase nectarin-3; Nicotiana langsdorffii x Nicotiana sanderae (Ornamental tobacco).
Tp57577_TGAC_v2_mRNA10225							170									733		unknown					1	0	453
Tp57577_TGAC_v2_mRNA10226	2-nitropropane dioxygenase-like protein	EC:1.13.12.16|EC:1.13.11.0	GO:0050896|GO:0018580|GO:0016702|GO:0055114|GO:0006807	P:response to stimulus; F:nitronate monooxygenase activity; F:oxidoreductase activity, acting on single donors with incorporation of molecular oxygen, incorporation of two atoms of oxygen; P:oxidation-reduction process; P:nitrogen compound metabolic process	gi|357460979|ref|XP_003600771.1|2-nitropropane dioxygenase-like protein [Medicago truncatula] >gi|355489819|gb|AES71022.1| 2-nitropropane dioxygenase-like protein [Medicago truncatula]	173	140	IPR004136|IPR013785	2-nitropropane dioxygenase, NPD|Aldolase-type TIM barrel	GO:0018580|GO:0055114|GO:0003824	EC:1.13.12.16	KEGG: 00910+1.13.12.16|MetaCyc: PWY-723	virNOG10196	2-nitropropane dioxygenase	S	771	G7J9Z8	C-terminus	73.9884	233	330	Unexpected stop codon in the beginning of your sequence, your sequence is shorter than subject: 233 - 330	1	1	699	148	319	tr=2-nitropropane dioxygenase-like protein; Medicago truncatula (Barrel medic) (Medicago tribuloides).
Tp57577_TGAC_v2_mRNA10227	far1-related protein	EC:4.1.1.0	GO:0030170|GO:0019752|GO:0016831|GO:0008270	F:pyridoxal phosphate binding; P:carboxylic acid metabolic process; F:carboxy-lyase activity; F:zinc ion binding	gi|356528879|ref|XP_003533025.1|PREDICTED: uncharacterized protein LOC100820110 [Glycine max]	52	49						virNOG11684	transposon protein	S	320	Q9SZL8	Internal	50	95	788	Unexpected stop codon in the beginning of your sequence, Unexpected STOP codon at 3' end. Distance to subject end: 430 aas, your sequence is shorter than subject: 95 - 788	1	1	285	293	344	sp=Protein FAR1-RELATED SEQUENCE 5; Arabidopsis thaliana (Mouse-ear cress).
Tp57577_TGAC_v2_mRNA10228				C:intracellular membrane-bounded organelle	gi|356548441|ref|XP_003542610.1|PREDICTED: F-box/kelch-repeat protein At1g57790-like [Glycine max]	376	353	IPR001810	F-box domain	GO:0005515			virNOG02721	F-box Kelch-repeat protein	R	1343	Q9FVS1	Complete	46.4706	377	352		3	135	1263	13	347	sp=F-box/kelch-repeat protein At1g57790; Arabidopsis thaliana (Mouse-ear cress).
Tp57577_TGAC_v2_mRNA10229					gi|357440323|ref|XP_003590439.1|hypothetical protein MTR_1g062160 [Medicago truncatula] >gi|355479487|gb|AES60690.1| hypothetical protein MTR_1g062160 [Medicago truncatula]	199	182	IPR006734	Protein of unknown function DUF597				virNOG08322	PLATZ transcription factor	S	1515	G7IA73	Complete	89.5522	198	203		2	383	974	2	202	tr=Putative uncharacterized protein; Medicago truncatula (Barrel medic) (Medicago tribuloides).
Tp57577_TGAC_v2_mRNA1023				P:glucuronoxylan metabolic process; P:photoperiodism, flowering; P:nuclear-transcribed mRNA catabolic process; P:xylan biosynthetic process	gi|357472675|ref|XP_003606622.1|hypothetical protein MTR_4g063150 [Medicago truncatula] >gi|355507677|gb|AES88819.1| hypothetical protein MTR_4g063150 [Medicago truncatula]	459	402						virNOG08494	0	S	2193	G7JTQ0	Complete	82.7887	465	444		2	353	1745	1	444	tr=Putative uncharacterized protein; Medicago truncatula (Barrel medic) (Medicago tribuloides).
Tp57577_TGAC_v2_mRNA10230	uncharacterized protein loc100854333		GO:0016772|GO:0044238|GO:0044260|GO:0046872|GO:0097159|GO:1901363	F:transferase activity, transferring phosphorus-containing groups; P:primary metabolic process; P:cellular macromolecule metabolic process; F:metal ion binding; F:organic cyclic compound binding; F:heterocyclic compound binding	gi|357439341|ref|XP_003589947.1|hypothetical protein MTR_1g042180 [Medicago truncatula] >gi|357439431|ref|XP_003589992.1| hypothetical protein MTR_1g042610 [Medicago truncatula] >gi|355478995|gb|AES60198.1| hypothetical protein MTR_1g042180 [Medicago truncatula] >gi|355479040|gb|AES60243.1| hypothetical protein MTR_1g042610 [Medicago truncatula]	124	95									528	G7I4L7	Putative N-terminus	60.3175	176	298	Distance to subject end: 110 aas, atg_distance in limit (1-15): atg_distance = 1, W2: There is no M at the beginning, your sequence is shorter than subject: 176 - 298	1	1	528	2	188	tr=Putative uncharacterized protein; Medicago truncatula (Barrel medic) (Medicago tribuloides).
Tp57577_TGAC_v2_mRNA10231					gi|357494239|ref|XP_003617408.1|Ankyrin repeat-containing protein [Medicago truncatula] >gi|355518743|gb|AET00367.1| Ankyrin repeat-containing protein [Medicago truncatula]	263	215	IPR026961	PGG domain				virNOG12184	ankyrin repeat-containing protein	S	840	G7KD39	C-terminus	76.0456	272	606	your sequence is shorter than subject: 272 - 606	2	2	817	327	588	tr=Ankyrin repeat-containing protein; Medicago truncatula (Barrel medic) (Medicago tribuloides).
Tp57577_TGAC_v2_mRNA10232				P:anaerobic respiration; C:cell part	gi|356534285|ref|XP_003535687.1|PREDICTED: uncharacterized protein LOC100802723 [Glycine max]	303	180						virNOG19580	0	S	2438	I3T181	Complete	69.0141	261	280	your sequence is shorter than subject: 261 - 280	2	1325	2105	1	279	tr=Uncharacterized protein; Medicago truncatula (Barrel medic) (Medicago tribuloides).
Tp57577_TGAC_v2_mRNA10233	thioredoxin family protein		GO:0009055|GO:0045454|GO:0003824|GO:0009535|GO:0005739|GO:0006118	F:electron carrier activity; P:cell redox homeostasis; F:catalytic activity; C:chloroplast thylakoid membrane; C:mitochondrion; P:electron transport	gi|356577789|ref|XP_003557005.1|PREDICTED: uncharacterized protein LOC100789895 isoform 1 [Glycine max]	341	249	IPR004045|IPR012336|IPR011767	Glutathione S-transferase, N-terminal|Thioredoxin-like fold|Glutaredoxin active site	GO:0005515|GO:0009055|GO:0045454			virNOG01203	Glutathione S-transferase, N-terminal domain containing protein	S	1463	I1J454	Complete	75.9531	342	337		2	161	1184	1	337	tr=Uncharacterized protein; Glycine max (Soybean) (Glycine hispida).
Tp57577_TGAC_v2_mRNA10234	retrotransposon unclassified		GO:0097159|GO:1901363	F:organic cyclic compound binding; F:heterocyclic compound binding	gi|357494239|ref|XP_003617408.1|Ankyrin repeat-containing protein [Medicago truncatula] >gi|355518743|gb|AET00367.1| Ankyrin repeat-containing protein [Medicago truncatula]	416	309	IPR013103|IPR020683|IPR002110	Reverse transcriptase, RNA-dependent DNA polymerase|Ankyrin repeat-containing domain|Ankyrin repeat	GO:0005515	EC:2.7.7.7	KEGG: 00230+2.7.7.7|KEGG: 00240+2.7.7.7	virNOG10663	Retrotransposon protein	R	2575	P10978	C-terminus	35.2217	796	1328	your sequence is shorter than subject: 796 - 1328	3	3	2387	921	1323	sp=Retrovirus-related Pol polyprotein from transposon TNT 1-94; Nicotiana tabacum (Common tobacco).
Tp57577_TGAC_v2_mRNA10235	zinc finger mym-type protein		GO:0016301|GO:0003676|GO:0046983|GO:0016310	F:kinase activity; F:nucleic acid binding; F:protein dimerization activity; P:phosphorylation	gi|357488351|ref|XP_003614463.1|52 kDa repressor of the inhibitor of the protein kinase [Medicago truncatula] >gi|355515798|gb|AES97421.1| 52 kDa repressor of the inhibitor of the protein kinase [Medicago truncatula]	114	92	IPR008906|IPR012337|IPR006580	HAT dimerisation domain, C-terminal|Ribonuclease H-like domain|Zinc finger, TTF-type	GO:0046983|GO:0003676			virNOG13861	ZnF_TTF	S	1437	G7J5N6	Putative Complete	67.5439	296	785	Unexpected STOP codon in 5 prime region, your sequence is shorter than subject: 296 - 785	1	298	1185	18	761	tr=52 kDa repressor of the inhibitor of the protein kinase; Medicago truncatula (Barrel medic) (Medicago tribuloides).
Tp57577_TGAC_v2_mRNA10236	hesb-like domain-containing protein 2		GO:0016226|GO:0005198|GO:0005739|GO:0051536	P:iron-sulfur cluster assembly; F:structural molecule activity; C:mitochondrion; F:iron-sulfur cluster binding	gi|363808122|ref|NP_001241965.1|uncharacterized protein LOC100777750 [Glycine max] >gi|255640925|gb|ACU20744.1| unknown [Glycine max]	132	125	IPR000361|IPR016092|IPR017870	FeS cluster biogenesis|FeS cluster insertion protein|FeS cluster insertion, C-terminal, conserved site	GO:0005198|GO:0016226|GO:0051536			virNOG19420	Iron-sulfur assembly protein IscA-like 1	P	1033	Q8LBM4	Complete	76.9231	133	137		3	222	618	3	132	sp=Iron-sulfur assembly protein IscA-like 1, mitochondrial; Arabidopsis thaliana (Mouse-ear cress).
Tp57577_TGAC_v2_mRNA10237				F:molecular_function; P:biological_process	gi|356537107|ref|XP_003537072.1|PREDICTED: uncharacterized protein LOC100788605 [Glycine max]	86	73						virNOG26253	0	S	710	K7LHX7	Putative Complete	66.2791	88	90	Unexpected STOP codon in 5 prime region,	3	165	425	8	90	tr=Uncharacterized protein; Glycine max (Soybean) (Glycine hispida).
Tp57577_TGAC_v2_mRNA10238							73									394		coding					3	0	318
Tp57577_TGAC_v2_mRNA10239	dead-box atp-dependent rna helicase 38-like		GO:0003676|GO:0008026|GO:0009266|GO:0005524|GO:0006950|GO:0005634|GO:0051028	F:nucleic acid binding; F:ATP-dependent helicase activity; P:response to temperature stimulus; F:ATP binding; P:response to stress; C:nucleus; P:mRNA transport	gi|357440295|ref|XP_003590425.1|DEAD-box ATP-dependent RNA helicase [Medicago truncatula] >gi|355479473|gb|AES60676.1| DEAD-box ATP-dependent RNA helicase [Medicago truncatula]	477	441	IPR011545|IPR001650|IPR027417|IPR014001|IPR014014	DNA/RNA helicase, DEAD/DEAH box type, N-terminal|Helicase, C-terminal|P-loop containing nucleoside triphosphate hydrolase|Helicase, superfamily 1/2, ATP-binding domain|RNA helicase, DEAD-box type, Q motif	GO:0003676|GO:0005524|GO:0008026|GO:0004386			virNOG09460	DEAD-box ATP-dependent RNA helicase	A	2203	Q93ZG7	Complete	64.6667	489	496		2	158	1622	54	494	sp=DEAD-box ATP-dependent RNA helicase 38; Arabidopsis thaliana (Mouse-ear cress).
Tp57577_TGAC_v2_mRNA1024	protein transport protein sec31		GO:0016020	C:membrane	gi|356542864|ref|XP_003539885.1|PREDICTED: protein transport protein SEC31-like isoform 2 [Glycine max]	83	75						virNOG01195	transport) protein	U	678	V7ACY7	Internal	82.0225	169	1117	Unexpected stop codon in the beginning of your sequence, Unexpected STOP codon at 3' end. Distance to subject end: 254 aas, your sequence is shorter than subject: 169 - 1117	2	2	505	700	788	tr=Uncharacterized protein; Phaseolus vulgaris (Kidney bean) (French bean).
Tp57577_TGAC_v2_mRNA10240	atp-binding protein of abc transporter		GO:0044763|GO:0016020|GO:0000166|GO:0009507|GO:0009926|GO:0042626	P:single-organism cellular process; C:membrane; F:nucleotide binding; C:chloroplast; P:auxin polar transport; F:ATPase activity, coupled to transmembrane movement of substances	gi|356537105|ref|XP_003537071.1|PREDICTED: ABC transporter B family member 29, chloroplastic-like [Glycine max]	565	470	IPR003439|IPR001140|IPR027417|IPR011527|IPR003593|IPR017871	ABC transporter-like|ABC transporter, transmembrane domain|P-loop containing nucleoside triphosphate hydrolase|ABC transporter type 1, transmembrane domain|AAA+ ATPase domain|ABC transporter, conserved site	GO:0005524|GO:0016887|GO:0006810|GO:0016021|GO:0042626|GO:0055085|GO:0000166|GO:0017111			virNOG06106	ABC transporter B family member 29	Q	2370	Q9LZB8	Putative Complete	60.2473	566	634	Unexpected STOP codon in 5 prime region, your sequence is shorter than subject: 566 - 634	1	352	2049	66	631	sp=ABC transporter B family member 29, chloroplastic; Arabidopsis thaliana (Mouse-ear cress).
Tp57577_TGAC_v2_mRNA10241	plastid division protein		GO:0044763|GO:0000166|GO:0016043|GO:0009507	P:single-organism cellular process; F:nucleotide binding; P:cellular component organization; C:chloroplast	gi|356537097|ref|XP_003537067.1|PREDICTED: cell division protein ftsZ homolog 2-1, chloroplastic-like [Glycine max]	460	360	IPR003008|IPR024757|IPR008280|IPR018316|IPR000158|IPR020805	Tubulin/FtsZ, GTPase domain|Cell division protein FtsZ, C-terminal|Cell division protein FtsZ|Tubulin/FtsZ, C-terminal|Tubulin/FtsZ, 2-layer sandwich domain|Cell division protein FtsZ, conserved site	GO:0003924|GO:0005525|GO:0006184|GO:0043234|GO:0051258|GO:0005737			virNOG00564	Cell division protein ftsZ	R	2002	O82533	Complete	70.6861	477	478		3	195	1623	1	471	sp=Cell division protein FtsZ homolog 2-1, chloroplastic; Arabidopsis thaliana (Mouse-ear cress).
Tp57577_TGAC_v2_mRNA10242	far1-related protein		GO:0003824|GO:0005488	F:catalytic activity; F:binding	gi|356528879|ref|XP_003533025.1|PREDICTED: uncharacterized protein LOC100820110 [Glycine max]	156	114	IPR018289	MULE transposase domain				virNOG15956	protein FAR1-RELATED SEQUENCE 11-like	S	703	Q9SY66	Internal	37.5887	225	680	Unexpected stop codon in the beginning of your sequence, Unexpected STOP codon at 3' end. Distance to subject end: 119 aas, your sequence is shorter than subject: 225 - 680	3	3	674	335	475	sp=Protein FAR1-RELATED SEQUENCE 11; Arabidopsis thaliana (Mouse-ear cress).
Tp57577_TGAC_v2_mRNA10243	pentatricopeptide repeat-containing protein		GO:0043231|GO:0044444	C:intracellular membrane-bounded organelle; C:cytoplasmic part	gi|356537109|ref|XP_003537073.1|PREDICTED: putative pentatricopeptide repeat-containing protein At3g11460-like [Glycine max]	549	415	IPR002885|IPR011990	Pentatricopeptide repeat|Tetratricopeptide-like helical	GO:0005515			virNOG05397	Pentatricopeptide repeat-containing protein	R	2900	Q9CAY1	Putative Complete	54.3119	505	623	Unexpected STOP codon in 5 prime region, your sequence is shorter than subject: 505 - 623	1	433	1947	85	623	sp=Putative pentatricopeptide repeat-containing protein At3g11460; Arabidopsis thaliana (Mouse-ear cress).
Tp57577_TGAC_v2_mRNA10244				F:nucleobase:cation symporter activity; C:chloroplast; P:nucleobase-containing compound transport	gi|356546034|ref|XP_003541437.1|PREDICTED: dnaJ homolog subfamily C member 28-like [Glycine max]	167	157	IPR018961	DnaJ homologue, subfamily C, member 28, conserved domain				virNOG13296	Domain of unknown function (DUF1992)	O	1271	I1LZC4	Putative Complete	89.2405	191	212	Unexpected STOP codon in 5 prime region, your sequence is shorter than subject: 191 - 212	3	216	788	45	202	tr=Uncharacterized protein; Glycine max (Soybean) (Glycine hispida).
Tp57577_TGAC_v2_mRNA10245							157									567	B9FU45	Putative N-terminus	72.973	62	312	Distance to subject end: 164 aas, Unexpected STOP codon in 5 prime region, your sequence is shorter than subject: 62 - 312	1	382	564	111	147	sp=Nucleosome assembly protein 1-like 4; Oryza sativa subsp. japonica (Rice).
Tp57577_TGAC_v2_mRNA10246					gi|124360630|gb|ABN08625.1|IMP dehydrogenase/GMP reductase, putative [Medicago truncatula]	65	39									669	A2Q4S5	Internal	45.9459	163	646	Unexpected STOP codon at 3' end. Distance to subject end: 225 aas, your sequence is shorter than subject: 163 - 646	1	1	489	196	269	tr=IMP dehydrogenase/GMP reductase, putative; Medicago truncatula (Barrel medic) (Medicago tribuloides).
Tp57577_TGAC_v2_mRNA10247				F:protein binding	gi|356572196|ref|XP_003554256.1|PREDICTED: F-box protein SKIP17-like [Glycine max]	508	391	IPR001810	F-box domain	GO:0005515						2158	Q9SY03	Complete	43.1217	523	506		1	85	1651	86	428	sp=F-box protein At4g02760; Arabidopsis thaliana (Mouse-ear cress).
Tp57577_TGAC_v2_mRNA10248				F:protein binding	gi|356572196|ref|XP_003554256.1|PREDICTED: F-box protein SKIP17-like [Glycine max]	508	395	IPR001810	F-box domain	GO:0005515			virNOG02440	F-box protein	R	2174	Q0WRC9	Complete	43.4109	527	479	your sequence is longer than subject: 527 - 479	1	85	1663	65	419	sp=F-box protein SKIP17; Arabidopsis thaliana (Mouse-ear cress).
Tp57577_TGAC_v2_mRNA10249				F:protein binding	gi|356572196|ref|XP_003554256.1|PREDICTED: F-box protein SKIP17-like [Glycine max]	509	395	IPR001810	F-box domain	GO:0005515						2173	Q0WRC9	Complete	43.299	528	479	your sequence is longer than subject: 528 - 479	1	85	1666	65	419	sp=F-box protein SKIP17; Arabidopsis thaliana (Mouse-ear cress).
Tp57577_TGAC_v2_mRNA1025	duf246 domain-containing protein at1g04910-like		GO:0005794	C:Golgi apparatus	gi|357476829|ref|XP_003608700.1|DUF246 domain-containing protein [Medicago truncatula] >gi|355509755|gb|AES90897.1| DUF246 domain-containing protein [Medicago truncatula]	81	79	IPR019378	GDP-fucose protein O-fucosyltransferase		EC:2.4.1.221	KEGG: 00514+2.4.1.221|UniPathway: UPA00378	virNOG09283	DUF246 domain-containing protein	S	397	Q8W486	Internal	46.988	105	519	Unexpected stop codon in the beginning of your sequence, Unexpected STOP codon at 3' end. Distance to subject end: 294 aas, your sequence is shorter than subject: 105 - 519	3	3	314	107	189	sp=Uncharacterized protein At1g04910; Arabidopsis thaliana (Mouse-ear cress).
Tp57577_TGAC_v2_mRNA10250	chalcone-flavanone isomerase family protein		GO:0016872|GO:0006810|GO:0009987|GO:0009507|GO:0016020|GO:0005739|GO:0005215	F:intramolecular lyase activity; P:transport; P:cellular process; C:chloroplast; C:membrane; C:mitochondrion; F:transporter activity	gi|356572192|ref|XP_003554254.1|PREDICTED: uncharacterized protein LOC100785266 [Glycine max]	275	232	IPR016087	Chalcone isomerase	GO:0016872			virNOG11731	Chalcone-flavanone isomerase	R	1522	Q9M1X2	Complete	55.3191	281	279		1	421	1261	1	274	sp=Fatty-acid-binding protein 1; Arabidopsis thaliana (Mouse-ear cress).
Tp57577_TGAC_v2_mRNA10251	retrotransposon gag protein		GO:0006259|GO:0003676	P:DNA metabolic process; F:nucleic acid binding	gi|342365820|gb|AEL30354.1|retrotransposon gag protein [Arachis hypogaea]	164	119						virNOG27072	retrotransposon	R	1650	G7IRA3	Complete	68.75	477	152	your sequence is longer than subject: 477 - 152	3	45	1473	1	128	tr=Putative uncharacterized protein; Medicago truncatula (Barrel medic) (Medicago tribuloides).
Tp57577_TGAC_v2_mRNA10252	rna-binding protein 42-like		GO:0003676|GO:0000166	F:nucleic acid binding; F:nucleotide binding	gi|357441373|ref|XP_003590964.1|RNA-binding protein [Medicago truncatula] >gi|355480012|gb|AES61215.1| RNA-binding protein [Medicago truncatula]	227	193	IPR000504|IPR012677	RNA recognition motif domain|Nucleotide-binding, alpha-beta plait	GO:0003676|GO:0000166			virNOG03225	RNA recognition motif. (a.k.a. RRM, RBD, or RNP domain)	R	1096	G7I6S0	Complete	96.4758	241	240		3	291	1011	14	240	tr=RNA-binding protein; Medicago truncatula (Barrel medic) (Medicago tribuloides).
Tp57577_TGAC_v2_mRNA10253	myosin 2		GO:0051640|GO:0016459|GO:0005524|GO:0003774|GO:0003779	P:organelle localization; C:myosin complex; F:ATP binding; F:motor activity; F:actin binding	gi|356545924|ref|XP_003541383.1|PREDICTED: myosin-J heavy chain-like [Glycine max]	117	87	IPR000048|IPR027417	IQ motif, EF-hand binding site|P-loop containing nucleoside triphosphate hydrolase	GO:0005515			virNOG00897	myosin xi	Z	1441	F4IUG9	Internal	57.1429	455	1493	Separated hits, possible frame ERROR between 1108 and 1116, Unexpected stop codon in the beginning of your sequence, Unexpected STOP codon at 3' end. Distance to subject end: 680 aas, your sequence is shorter than subject: 455 - 1493	2	2	1364	672	780	sp=Myosin-13; Arabidopsis thaliana (Mouse-ear cress).
Tp57577_TGAC_v2_mRNA10254	pre-mrna-splicing factor 18-like		GO:0008380|GO:0005681	P:RNA splicing; C:spliceosomal complex	gi|356504933|ref|XP_003521247.1|PREDICTED: pre-mRNA-splicing factor 18-like [Glycine max]	413	328	IPR004098|IPR014906|IPR003648	Prp18|Pre-mRNA processing factor 4 (PRP4)-like|Splicing factor motif	GO:0005681|GO:0008380			virNOG04913	pre-mRNA-splicing factor	A	1598	I1JNV3	Complete	87.4092	413	413		1	268	1504	1	413	tr=Uncharacterized protein; Glycine max (Soybean) (Glycine hispida).
Tp57577_TGAC_v2_mRNA10255				P:histone phosphorylation; P:cytokinesis by cell plate formation; P:regulation of cell proliferation; P:microtubule cytoskeleton organization; C:nucleus	gi|255648193|gb|ACU24550.1|unknown [Glycine max]	245	197						virNOG10824	0	S	1457	C6TNQ8	Putative Complete	75.102	334	340	query STOP codon is far from subject stop. Distance to subject end: 18 aas,	1	145	1144	66	308	tr=Putative uncharacterized protein; Glycine max (Soybean) (Glycine hispida).
Tp57577_TGAC_v2_mRNA10256					gi|356572182|ref|XP_003554249.1|PREDICTED: uncharacterized protein LOC100782596 [Glycine max]	287	139						virNOG26312	0	S	1452	K7MYK4	Complete	40.7609	357	309	your sequence is longer than subject: 357 - 309	1	157	1225	1	306	tr=Uncharacterized protein; Glycine max (Soybean) (Glycine hispida).
Tp57577_TGAC_v2_mRNA10257	arm repeat protein interacting with abf2-like		GO:0042127|GO:0005886|GO:0009737|GO:0010187|GO:0031261|GO:0009651	P:regulation of cell proliferation; C:plasma membrane; P:response to abscisic acid stimulus; P:negative regulation of seed germination; C:DNA replication preinitiation complex; P:response to salt stress	gi|225437008|ref|XP_002272541.1|PREDICTED: ARM REPEAT PROTEIN INTERACTING WITH ABF2 [Vitis vinifera]	562	454	IPR000225|IPR013069|IPR016024|IPR011333|IPR011989|IPR000210	Armadillo|BTB/POZ|Armadillo-type fold|BTB/POZ fold|Armadillo-like helical|BTB/POZ-like	GO:0005515|GO:0005488			virNOG08277	ARM repeat protein interacting with	R	2297	B9DHT4	C-terminus	68.1818	628	710	Unexpected stop codon in the beginning of your sequence, your sequence is shorter than subject: 628 - 710	2	2	1882	129	699	sp=ARM REPEAT PROTEIN INTERACTING WITH ABF2; Arabidopsis thaliana (Mouse-ear cress).
Tp57577_TGAC_v2_mRNA10258							454									334		coding					2	0	228
Tp57577_TGAC_v2_mRNA10259	copalyl diphosphate synthase		GO:0010333|GO:0009685|GO:0000287|GO:0016853|GO:0009536|GO:0016102	F:terpene synthase activity; P:gibberellin metabolic process; F:magnesium ion binding; F:isomerase activity; C:plastid; P:diterpenoid biosynthetic process	gi|124360263|gb|ABN08276.1|Terpene synthase-like; Terpenoid synthase [Medicago truncatula]	489	366	IPR001906|IPR005630|IPR008930|IPR008949	Terpene synthase, N-terminal domain|Terpene synthase, metal-binding domain|Terpenoid cyclases/protein prenyltransferase alpha-alpha toroid|Terpenoid synthase	GO:0008152|GO:0010333|GO:0016829|GO:0000287			virNOG03218	diphosphate synthase	H	1666	O04408	C-terminus	59.7137	502	801	your sequence is shorter than subject: 502 - 801	1	1	1506	316	800	sp=Ent-copalyl diphosphate synthase, chloroplastic; Pisum sativum (Garden pea).
Tp57577_TGAC_v2_mRNA1026	ubiquitin carboxyl-terminal hydrolase 26-like	EC:3.1.2.15	GO:0008233|GO:0006511|GO:0004221|GO:0016579	F:peptidase activity; P:ubiquitin-dependent protein catabolic process; F:ubiquitin thiolesterase activity; P:protein deubiquitination	gi|356554385|ref|XP_003545527.1|PREDICTED: ubiquitin carboxyl-terminal hydrolase 26-like [Glycine max]	493	412	IPR006615	Peptidase C19, ubiquitin-specific peptidase, DUSP domain	GO:0004221			virNOG10498	ubiquitin carboxyl-terminal hydrolase	O	1919	Q9SCJ9	C-terminus	53.3199	551	1067	Unexpected stop codon in the beginning of your sequence, your sequence is shorter than subject: 551 - 1067	1	1	1653	582	1066	sp=Ubiquitin carboxyl-terminal hydrolase 26; Arabidopsis thaliana (Mouse-ear cress).
Tp57577_TGAC_v2_mRNA10260	gtp-binding protein		GO:0009536|GO:0006184|GO:0042254|GO:0003924|GO:0005525	C:plastid; P:GTP catabolic process; P:ribosome biogenesis; F:GTPase activity; F:GTP binding	gi|363807764|ref|NP_001242175.1|uncharacterized protein LOC100784201 [Glycine max] >gi|255634965|gb|ACU17841.1| unknown [Glycine max]	348	296	IPR006073|IPR027417|IPR023179|IPR019991	GTP binding domain|P-loop containing nucleoside triphosphate hydrolase|GTP-binding protein, orthogonal bundle domain|GTP-binding protein, ribosome biogenesis, YlqF	GO:0005525			virNOG14753	Mitochondrial GTPase 1	R	1422	C6T7N9	Complete	81.4714	384	391		1	250	1399	26	384	tr=Putative uncharacterized protein; Glycine max (Soybean) (Glycine hispida).
Tp57577_TGAC_v2_mRNA10261	copalyl diphosphate synthase	EC:5.5.1.12|EC:5.5.1.13	GO:0010333|GO:0050559|GO:0051504|GO:0009905|GO:0000287|GO:0009507|GO:0009686|GO:0005739	F:terpene synthase activity; F:copalyl diphosphate synthase activity; P:diterpene phytoalexin precursor biosynthetic process pathway; F:ent-copalyl diphosphate synthase activity; F:magnesium ion binding; C:chloroplast; P:gibberellin biosynthetic process; C:mitochondrion	gi|357502035|ref|XP_003621306.1|Copalyl diphosphate synthase, partial [Medicago truncatula] >gi|355496321|gb|AES77524.1| Copalyl diphosphate synthase, partial [Medicago truncatula]	230	199	IPR008930	Terpenoid cyclases/protein prenyltransferase alpha-alpha toroid				virNOG03218	diphosphate synthase	H	943	O04408	Internal	69.6581	303	801	Unexpected stop codon in the beginning of your sequence, Unexpected STOP codon at 3' end. Distance to subject end: 467 aas, your sequence is shorter than subject: 303 - 801	2	2	907	82	315	sp=Ent-copalyl diphosphate synthase, chloroplastic; Pisum sativum (Garden pea).
Tp57577_TGAC_v2_mRNA10262							199									651	Q9SJM0	Internal	79.0323	150	1904	Unexpected stop codon in the beginning of your sequence, Unexpected STOP codon at 3' end. Distance to subject end: 685 aas, your sequence is shorter than subject: 150 - 1904	1	1	450	1082	1143	sp=Callose synthase 10; Arabidopsis thaliana (Mouse-ear cress).
Tp57577_TGAC_v2_mRNA10263	patatin group a-3-like		GO:0016787|GO:0006629	F:hydrolase activity; P:lipid metabolic process	gi|217074300|gb|ACJ85510.1|unknown [Medicago truncatula]	380	342	IPR002641|IPR016035	Patatin/Phospholipase A2-related|Acyl transferase/acyl hydrolase/lysophospholipase	GO:0006629|GO:0008152			virNOG04544	patatin group A-3-like	I	1724	Q93ZQ3	Complete	67.7922	380	384		2	245	1382	3	380	sp=Probable inactive patatin-like protein 9; Arabidopsis thaliana (Mouse-ear cress).
Tp57577_TGAC_v2_mRNA10264				P:negative regulation of seed germination; P:nuclear-transcribed mRNA catabolic process; C:plasma membrane; P:regulation of cell proliferation; C:DNA replication preinitiation complex; P:response to abscisic acid stimulus; P:response to salt stress; C:nucleus; C:cytoplasm; F:protein binding	gi|255559438|ref|XP_002520739.1|protein binding protein, putative [Ricinus communis] >gi|223540124|gb|EEF41701.1| protein binding protein, putative [Ricinus communis]	102	51	IPR016024|IPR011989	Armadillo-type fold|Armadillo-like helical	GO:0005488			virNOG08277	ARM repeat protein interacting with	R	551	B9DHT4	N-terminus	50.7246	132	710	Unexpected STOP codon at 3' end. Distance to subject end: 529 aas, atg_distance in limit (1-15): atg_distance = 5, your sequence is shorter than subject: 132 - 710	1	34	427	77	137	sp=ARM REPEAT PROTEIN INTERACTING WITH ABF2; Arabidopsis thaliana (Mouse-ear cress).
Tp57577_TGAC_v2_mRNA10265	cyclin-dependent protein		GO:0016301|GO:0000079|GO:0019901	F:kinase activity; P:regulation of cyclin-dependent protein serine/threonine kinase activity; F:protein kinase binding	gi|217072922|gb|ACJ84821.1|unknown [Medicago truncatula]	212	191	IPR013922|IPR013763|IPR012389	Cyclin PHO80-like|Cyclin-like|Cyclin P/U	GO:0000079|GO:0019901			virNOG13326	regulation of cyclin-dependent protein serine/threonine kinase activity	R	2498	Q75HV0	Complete	53.304	217	236	your sequence is shorter than subject: 217 - 236	1	358	1006	1	226	sp=Cyclin-P3-1; Oryza sativa subsp. japonica (Rice).
Tp57577_TGAC_v2_mRNA10266				F:molecular_function; P:regulation of meristem growth; P:biological_process; C:nucleus	gi|356503543|ref|XP_003520567.1|PREDICTED: protein FANTASTIC FOUR 4-like [Glycine max]	225	147	IPR021410	The fantastic four family				virNOG21789	Protein of unknown function (DUF3049)	S	1495	Q9SY06	Complete	36.3057	287	271		1	349	1207	15	168	sp=Protein FANTASTIC FOUR 1; Arabidopsis thaliana (Mouse-ear cress).
Tp57577_TGAC_v2_mRNA10267	pleiotropic drug resistance protein	EC:3.6.3.28	GO:0015416|GO:0016021|GO:0006200|GO:0005524|GO:0015716|GO:0015748	F:organic phosphonate transmembrane-transporting ATPase activity; C:integral to membrane; P:ATP catabolic process; F:ATP binding; P:organic phosphonate transport; P:organophosphate ester transport	gi|357455077|ref|XP_003597819.1|Pleiotropic drug resistance protein [Medicago truncatula] >gi|355486867|gb|AES68070.1| Pleiotropic drug resistance protein [Medicago truncatula]	243	228	IPR003439|IPR013581|IPR027417	ABC transporter-like|Plant PDR ABC transporter associated|P-loop containing nucleoside triphosphate hydrolase	GO:0005524|GO:0016887			virNOG02670	Pleiotropic drug resistance protein	Q	724	Q76CU2	Internal	74.359	241	1434	Distance to subject end: 463 aas, your sequence is shorter than subject: 241 - 1434	2	2	724	741	971	sp=Pleiotropic drug resistance protein 1; Nicotiana tabacum (Common tobacco).
Tp57577_TGAC_v2_mRNA10268	serine-threonine protein plant-		GO:0016301|GO:0043167	F:kinase activity; F:ion binding	gi|356541594|ref|XP_003539259.1|PREDICTED: LRR receptor-like serine/threonine-protein kinase ERECTA-like [Glycine max]	614	498	IPR000719|IPR001611|IPR013210|IPR025875|IPR011009|IPR017441	Protein kinase domain|Leucine-rich repeat|Leucine-rich repeat-containing N-terminal, type 2|Leucine rich repeat 4|Protein kinase-like domain|Protein kinase, ATP binding site	GO:0004672|GO:0005524|GO:0006468|GO:0005515|GO:0016772			virNOG00202	receptor-like protein kinase	T	2164	K7LQN7	Complete	72.7129	621	624		2	95	1955	1	624	tr=Uncharacterized protein; Glycine max (Soybean) (Glycine hispida).
Tp57577_TGAC_v2_mRNA10269							498									646		putative_coding					1	0	363
Tp57577_TGAC_v2_mRNA1027	ubiquitin carboxyl-terminal hydrolase		GO:0044260|GO:1901575|GO:0006508|GO:0008233|GO:0044248	P:cellular macromolecule metabolic process; P:organic substance catabolic process; P:proteolysis; F:peptidase activity; P:cellular catabolic process	gi|357485233|ref|XP_003612904.1|Ubiquitin carboxyl-terminal hydrolase [Medicago truncatula] >gi|355514239|gb|AES95862.1| Ubiquitin carboxyl-terminal hydrolase [Medicago truncatula]	617	447	IPR001394|IPR018200	Ubiquitin carboxyl-terminal hydrolases family 2|Peptidase C19, ubiquitin carboxyl-terminal hydrolase 2, conserved site	GO:0004221|GO:0006511			virNOG06013	ubiquitin carboxyl-terminal hydrolase	O	3482	Q9FPS7	Putative Complete	50.1475	638	695	atg_distance in limit (1-15): atg_distance = 7, Unexpected STOP codon in 5 prime region, your sequence is shorter than subject: 638 - 695	3	420	2330	174	506	sp=Ubiquitin carboxyl-terminal hydrolase 20; Arabidopsis thaliana (Mouse-ear cress).
Tp57577_TGAC_v2_mRNA10270	copia-type polyprotein		GO:0003676|GO:0008270|GO:0015074	F:nucleic acid binding; F:zinc ion binding; P:DNA integration	gi|147859212|emb|CAN81839.1|hypothetical protein VITISV_033739 [Vitis vinifera]	410	328	IPR013103	Reverse transcriptase, RNA-dependent DNA polymerase		EC:2.7.7.7	KEGG: 00230+2.7.7.7|KEGG: 00240+2.7.7.7	virNOG10663	Retrotransposon protein	R	1282	P10978	C-terminus	39.5683	414	1328	your sequence is shorter than subject: 414 - 1328	3	3	1241	913	1325	sp=Retrovirus-related Pol polyprotein from transposon TNT 1-94; Nicotiana tabacum (Common tobacco).
Tp57577_TGAC_v2_mRNA10271	protein		GO:0030894|GO:0003896|GO:0006269|GO:0005730|GO:0006351	C:replisome; F:DNA primase activity; P:DNA replication, synthesis of RNA primer; C:nucleolus; P:transcription, DNA-dependent	gi|357460529|ref|XP_003600546.1|DNA primase small subunit [Medicago truncatula] >gi|355489594|gb|AES70797.1| DNA primase small subunit [Medicago truncatula]	218	173	IPR014052|IPR002755	DNA primase, small subunit, eukaryotic/archaeal|DNA primase, small subunit	GO:0003896|GO:0006269	EC:2.7.7.-	KEGG: 00520+2.7.7.-	virNOG07647	DNA primase	L	1093	I3T260	C-terminus	71.8894	315	433	Unexpected stop codon in the beginning of your sequence, your sequence is shorter than subject: 315 - 433	3	3	947	229	432	sp=DNA primase; Medicago truncatula (Barrel medic) (Medicago tribuloides).
Tp57577_TGAC_v2_mRNA10272				F:molecular_function; P:response to oxidative stress; C:nucleus	gi|356555662|ref|XP_003546149.1|PREDICTED: uncharacterized protein LOC100796265 [Glycine max]	133	102	IPR025322	Protein of unknown function DUF4228, plant				virNOG26591	0	S	1178	I1MFH0	Complete	66.9173	129	129		3	549	933	1	129	tr=Uncharacterized protein; Glycine max (Soybean) (Glycine hispida).
Tp57577_TGAC_v2_mRNA10273	atp synthase gamma chain		GO:0046961|GO:0009941|GO:0046933|GO:0009772|GO:0045261|GO:0015986|GO:0009535|GO:0006119	F:proton-transporting ATPase activity, rotational mechanism; C:chloroplast envelope; F:proton-transporting ATP synthase activity, rotational mechanism; P:photosynthetic electron transport in photosystem II; C:proton-transporting ATP synthase complex, catalytic core F(1); P:ATP synthesis coupled proton transport; C:chloroplast thylakoid membrane; P:oxidative phosphorylation	gi|217072566|gb|ACJ84643.1|unknown [Medicago truncatula]	374	338	IPR000131|IPR023633|IPR023632	ATPase, F1 complex, gamma subunit|ATPase, F1 complex, gamma subunit domain|ATPase, F1 complex, gamma subunit conserved site	GO:0015986|GO:0045261|GO:0046933|GO:0046961			virNOG10272	ATP synthase gamma chain	C	1646	P28552	Complete	90.7859	375	376		2	182	1304	1	369	sp=ATP synthase gamma chain, chloroplastic; Pisum sativum (Garden pea).
Tp57577_TGAC_v2_mRNA10274				F:molecular_function; P:biological_process; C:cytoplasmic membrane-bounded vesicle; C:membrane	gi|357482563|ref|XP_003611568.1|hypothetical protein MTR_5g015390 [Medicago truncatula] >gi|355512903|gb|AES94526.1| hypothetical protein MTR_5g015390 [Medicago truncatula]	472	406						virNOG11594	0	S	1783	G7K2H5	Complete	83.4746	490	521	your sequence is shorter than subject: 490 - 521	2	98	1565	50	521	tr=Putative uncharacterized protein; Medicago truncatula (Barrel medic) (Medicago tribuloides).
Tp57577_TGAC_v2_mRNA10275	cytochrome oxidase subunit 1		GO:0046872|GO:0016491|GO:0044425|GO:0005739|GO:0055114|GO:0006091	F:metal ion binding; F:oxidoreductase activity; C:membrane part; C:mitochondrion; P:oxidation-reduction process; P:generation of precursor metabolites and energy	gi|357436121|ref|XP_003588336.1|Cytochrome c oxidase subunit [Medicago truncatula] >gi|355477384|gb|AES58587.1| Cytochrome c oxidase subunit [Medicago truncatula]	63	46	IPR023616	Cytochrome c oxidase, subunit I domain	GO:0004129|GO:0055114	EC:1.9.3.1	KEGG: 00190+1.9.3.1|MetaCyc: PWY-3781|MetaCyc: PWY-6692|MetaCyc: PWY-7279|UniPathway: UPA00705	virNOG11095	Cytochrome c oxidase is the component of the respiratory chain that catalyzes the reduction of oxygen to water. Subunits 1- 3 form the functional core of the enzyme complex. CO I is the catalytic subunit of the enzyme. Electrons originating in cytochrome c are transferred via the copper A center of subunit 2 and heme A of subunit 1 to the bimetallic center formed by heme A3 and copper B (By simil…	C	317	P12786	Putative C-terminus	76.6667	88	527	query STOP codon is far from subject stop. Distance to subject end: 25 aas, your sequence is shorter than subject: 88 - 527	3	3	263	435	493	sp=Cytochrome c oxidase subunit 1; Pisum sativum (Garden pea). Mitochondrion.
Tp57577_TGAC_v2_mRNA10276	dna primase small subunit-like	EC:2.7.7.6	GO:0006260|GO:0003899|GO:0005730|GO:0006144|GO:0006206|GO:0006351	P:DNA replication; F:DNA-directed RNA polymerase activity; C:nucleolus; P:purine nucleobase metabolic process; P:pyrimidine nucleobase metabolic process; P:transcription, DNA-dependent	gi|357460529|ref|XP_003600546.1|DNA primase small subunit [Medicago truncatula] >gi|355489594|gb|AES70797.1| DNA primase small subunit [Medicago truncatula]	204	113	IPR014052|IPR002755	DNA primase, small subunit, eukaryotic/archaeal|DNA primase, small subunit	GO:0003896|GO:0006269	EC:2.7.7.-	KEGG: 00520+2.7.7.-	virNOG07647	DNA primase	L	535	I3T260	N-terminus	44.6602	158	433	Unexpected STOP codon at 3' end. Distance to subject end: 209 aas, your sequence is shorter than subject: 158 - 433	2	41	512	1	203	sp=DNA primase; Medicago truncatula (Barrel medic) (Medicago tribuloides).
Tp57577_TGAC_v2_mRNA10277	mate efflux family protein		GO:0050896|GO:0055085|GO:0022857	P:response to stimulus; P:transmembrane transport; F:transmembrane transporter activity	gi|147852525|emb|CAN82750.1|hypothetical protein VITISV_014577 [Vitis vinifera]	137	100	IPR002528	Multi antimicrobial extrusion protein	GO:0006855|GO:0015238|GO:0015297|GO:0016020|GO:0055085		Reactome: REACT_15518|Reactome: REACT_20633	virNOG10422	protein TRANSPARENT TESTA 12-like	S	784	Q9LYT3	C-terminus	50.7353	246	507	Unexpected stop codon in the beginning of your sequence, your sequence is shorter than subject: 246 - 507	1	1	738	329	454	sp=Protein TRANSPARENT TESTA 12; Arabidopsis thaliana (Mouse-ear cress).
Tp57577_TGAC_v2_mRNA10278	protein		GO:0044424	C:intracellular part	gi|255544598|ref|XP_002513360.1|ccaat-binding transcription factor, putative [Ricinus communis] >gi|223547268|gb|EEF48763.1| ccaat-binding transcription factor, putative [Ricinus communis]	176	112	IPR027170|IPR003958|IPR009072	Transcriptional activator NFYC/HAP5 subunit|Transcription factor CBF/NF-Y/archaeal histone|Histone-fold	GO:0003700|GO:0006355|GO:0016602|GO:0005622|GO:0043565|GO:0046982			virNOG14237	Nuclear transcription factor Y subunit	K	942	Q9FMV5	Complete	58.6466	276	250		2	95	920	60	192	sp=Nuclear transcription factor Y subunit C-4; Arabidopsis thaliana (Mouse-ear cress).
Tp57577_TGAC_v2_mRNA10279	glycosyl hydrolase family protein 43	EC:3.2.1.0	GO:0004553|GO:0005840|GO:0005975|GO:0003735|GO:0006412|GO:0005739|GO:0042254	F:hydrolase activity, hydrolyzing O-glycosyl compounds; C:ribosome; P:carbohydrate metabolic process; F:structural constituent of ribosome; P:translation; C:mitochondrion; P:ribosome biogenesis	gi|357482577|ref|XP_003611575.1|hypothetical protein MTR_5g015460 [Medicago truncatula] >gi|355512910|gb|AES94533.1| hypothetical protein MTR_5g015460 [Medicago truncatula]	429	354	IPR006710|IPR023296	Glycoside hydrolase, family 43|Glycosyl hydrolase, five-bladed beta-propellor domain	GO:0004553|GO:0005975			virNOG10799	Glycosyl hydrolase family protein 43	S	1768	G7K2I2	Complete	80.9745	443	472	Separated hits, possible frame ERROR between 1419 and 1458, your sequence is shorter than subject: 443 - 472	1	238	1564	1	472	tr=Putative uncharacterized protein; Medicago truncatula (Barrel medic) (Medicago tribuloides).
Tp57577_TGAC_v2_mRNA1028	chromomethylase-like protein		GO:0044763|GO:0016740|GO:0006306	P:single-organism cellular process; F:transferase activity; P:DNA methylation	gi|169977308|emb|CAQ18901.1|chromomethylase [Nicotiana sylvestris]	71	50						virNOG10393	Cytosine-specific methyltransferase	B	477	Q8LPU5	Internal	52.1127	149	915	Unexpected stop codon in the beginning of your sequence, Unexpected STOP codon at 3' end. Distance to subject end: 81 aas, your sequence is shorter than subject: 149 - 915	3	3	446	727	791	sp=DNA (cytosine-5)-methyltransferase 3; Zea mays (Maize).
Tp57577_TGAC_v2_mRNA10280				F:molecular_function; P:biological_process; C:nucleus	gi|356548951|ref|XP_003542862.1|PREDICTED: uncharacterized protein LOC100796416 isoform 2 [Glycine max]	182	105	IPR007608	Senescence regulator S40				virNOG23087	Pfam:DUF584	S	685	I1M0Z7	Complete	60.4938	165	163		1	88	580	2	163	tr=Uncharacterized protein; Glycine max (Soybean) (Glycine hispida).
Tp57577_TGAC_v2_mRNA10281	peptidyl-prolyl cis-trans isomerase cwc27 homolog	EC:5.2.1.8	GO:0006457|GO:0000413|GO:0003755	P:protein folding; P:protein peptidyl-prolyl isomerization; F:peptidyl-prolyl cis-trans isomerase activity	gi|356563942|ref|XP_003550216.1|PREDICTED: peptidyl-prolyl cis-trans isomerase CWC27 homolog [Glycine max]	501	396	IPR002130	Cyclophilin-like peptidyl-prolyl cis-trans isomerase domain	GO:0003755|GO:0006457			virNOG02731	Peptidyl-prolyl cis-trans isomerase	O	2380	K7MN96	Complete	78.0439	496	492		1	232	1717	1	492	tr=Uncharacterized protein; Glycine max (Soybean) (Glycine hispida).
Tp57577_TGAC_v2_mRNA10282	soluble starch synthase chloroplastic amyloplastic-like	EC:2.4.1.21	GO:0009501|GO:0009011|GO:0019252|GO:0009507|GO:2001070|GO:0005985	C:amyloplast; F:starch synthase activity; P:starch biosynthetic process; C:chloroplast; F:starch binding; P:sucrose metabolic process	gi|4582789|emb|CAB40374.1|Starch synthase isoform SS III [Vigna unguiculata]	1168	963	IPR001296|IPR005085|IPR013534|IPR011835	Glycosyl transferase, family 1|Carbohydrate binding module family 25|Starch synthase, catalytic domain|Glycogen/starch synthase, ADP-glucose type	GO:0009058|GO:2001070|GO:0009011|GO:0009250	EC:2.4.1.21	KEGG: 00500+2.4.1.21|MetaCyc: PWY-622|UniPathway: UPA00164	virNOG13794	starch synthase	M	4389	Q9XGC0	Complete	80.2226	1124	1147	your sequence is shorter than subject: 1124 - 1147	3	510	3879	1	1147	tr=Starch synthase isoform SS III; Vigna unguiculata (Cowpea).
Tp57577_TGAC_v2_mRNA10283	uncharacterized protein		GO:0009536	C:plastid	gi|255583593|ref|XP_002532552.1|conserved hypothetical protein [Ricinus communis] >gi|223527707|gb|EEF29813.1| conserved hypothetical protein [Ricinus communis]	404	222						virNOG09883	0	S	1922	Q66GQ2	Putative Complete	28.1407	528	623	query STOP codon too far from subject stop. Distance to subject end: 69 aas, putative chimeric sequence, Unexpected STOP codon in 5 prime region, your sequence is shorter than subject: 528 - 623	1	133	1716	232	417	sp=Uncharacterized protein At5g41620; Arabidopsis thaliana (Mouse-ear cress).
Tp57577_TGAC_v2_mRNA10284					gi|357447429|ref|XP_003593990.1|F-box protein [Medicago truncatula] >gi|355483038|gb|AES64241.1| F-box protein [Medicago truncatula]	156	98									624	G7ISI4	Internal	53.2051	196	566	Unexpected stop codon in the beginning of your sequence, Unexpected STOP codon at 3' end. Distance to subject end: 293 aas, your sequence is shorter than subject: 196 - 566	1	1	588	115	251	tr=F-box protein; Medicago truncatula (Barrel medic) (Medicago tribuloides).
Tp57577_TGAC_v2_mRNA10285					gi|357482565|ref|XP_003611569.1|hypothetical protein MTR_5g015400 [Medicago truncatula] >gi|355512904|gb|AES94527.1| hypothetical protein MTR_5g015400 [Medicago truncatula]	102	76									576	G7K2H6	Putative Complete	70.9302	131	120	query STOP codon is far from subject stop. Distance to subject end: 18 aas,	1	64	454	1	85	tr=Putative uncharacterized protein; Medicago truncatula (Barrel medic) (Medicago tribuloides).
Tp57577_TGAC_v2_mRNA10286	uncharacterized protein		GO:0016023|GO:0046658	C:cytoplasmic membrane-bounded vesicle; C:anchored to plasma membrane	gi|356546412|ref|XP_003541620.1|PREDICTED: uncharacterized GPI-anchored protein At1g61900-like [Glycine max]	419	365						virNOG04393	0	R	1722	Q8GUI4	Complete	60.0515	439	433		2	53	1367	32	414	sp=Uncharacterized GPI-anchored protein At1g61900; Arabidopsis thaliana (Mouse-ear cress).
Tp57577_TGAC_v2_mRNA10287				P:single-organism cellular process; P:anatomical structure development; P:cellular component organization or biogenesis	gi|356557911|ref|XP_003547253.1|PREDICTED: uncharacterized protein LOC100794351 [Glycine max]	1229	810	IPR009057	Homeodomain-like	GO:0003677			virNOG07937	0	R	4641	K7MAR8	Putative Complete	64.9964	1339	1403	Unexpected STOP codon in 5 prime region, your sequence is shorter than subject: 1339 - 1403	3	99	4115	50	1393	tr=Uncharacterized protein; Glycine max (Soybean) (Glycine hispida).
Tp57577_TGAC_v2_mRNA10288							810									357		unknown				Non coding ORF found >= 200 nt	0	0	0
Tp57577_TGAC_v2_mRNA10289	dr1-associated corepressor		GO:0005622|GO:0003677	C:intracellular; F:DNA binding	gi|356517700|ref|XP_003527524.1|PREDICTED: uncharacterized protein LOC100810093 [Glycine max]	120	94						virNOG19099	Histone-like transcription factor (CBF/NF-Y) and archaeal histone	K	978	I3TAY5	C-terminus	77.3109	212	292	Unexpected stop codon in the beginning of your sequence, your sequence is shorter than subject: 212 - 292	3	3	638	162	280	tr=Nuclear transcription factor Y subunit C8; Medicago truncatula (Barrel medic) (Medicago tribuloides).
Tp57577_TGAC_v2_mRNA1029	histone h2b		GO:0000786|GO:0005730|GO:0003677|GO:0006334|GO:0046982	C:nucleosome; C:nucleolus; F:DNA binding; P:nucleosome assembly; F:protein heterodimerization activity	gi|82400146|gb|ABB72812.1|histone H2B-like protein [Solanum tuberosum]	92	92	IPR000558|IPR007125|IPR009072	Histone H2B|Histone core|Histone-fold	GO:0000786|GO:0003677|GO:0005634|GO:0006334|GO:0046982			virNOG17871	Core component of nucleosome. Nucleosomes wrap and compact DNA into chromatin, limiting DNA accessibility to the cellular machineries which require DNA as a template. Histones thereby play a central role in transcription regulation, DNA repair, DNA replication and chromosomal stability. DNA accessibility is regulated via a complex set of post-translational modifications of histones, also called h…	B	1277	Q1S9I9	Complete	100	150	148		2	317	764	57	148	sp=Probable histone H2B.1; Medicago truncatula (Barrel medic) (Medicago tribuloides).
Tp57577_TGAC_v2_mRNA10290				P:defense response; F:ADP binding	gi|357456265|ref|XP_003598413.1|NBS resistance protein [Medicago truncatula] >gi|355487461|gb|AES68664.1| NBS resistance protein [Medicago truncatula]	919	525	IPR001611|IPR002182|IPR027417|IPR000767	Leucine-rich repeat|NB-ARC|Disease resistance protein|P-loop containing nucleoside triphosphate hydrolase	GO:0005515|GO:0043531|GO:0006952			virNOG05463	Disease resistance protein	T	2650	Q39214	N-terminus	27.0742	819	926	Unexpected STOP codon at 3' end. Distance to subject end: 62 aas, your sequence is shorter than subject: 819 - 926	3	117	2571	20	244	sp=Disease resistance protein RPM1; Arabidopsis thaliana (Mouse-ear cress).
Tp57577_TGAC_v2_mRNA10291				P:defense response; F:ADP binding	gi|356515318|ref|XP_003526348.1|PREDICTED: disease resistance protein RPM1-like [Glycine max]	944	663	IPR002182|IPR027417|IPR000767	NB-ARC|Disease resistance protein|P-loop containing nucleoside triphosphate hydrolase	GO:0043531|GO:0006952			virNOG05463	Disease resistance protein	T	3154	Q39214	Complete	31.2843	943	926		3	183	3009	23	910	sp=Disease resistance protein RPM1; Arabidopsis thaliana (Mouse-ear cress).
Tp57577_TGAC_v2_mRNA10292				C:mitochondrion	gi|356561520|ref|XP_003549029.1|PREDICTED: pentatricopeptide repeat-containing protein At5g42450, mitochondrial-like [Glycine max]	505	436	IPR002885|IPR011990	Pentatricopeptide repeat|Tetratricopeptide-like helical	GO:0005515			virNOG08374	Pentatricopeptide repeat-containing protein	R	2198	Q9FIH2	Complete	27.9621	539	517		1	154	1768	39	512	sp=Pentatricopeptide repeat-containing protein At5g42450, mitochondrial; Arabidopsis thaliana (Mouse-ear cress).
Tp57577_TGAC_v2_mRNA10293	auxin-induced protein 5ng4-like		GO:0016020	C:membrane	gi|2598575|emb|CAA75575.1|MtN21 [Medicago truncatula]	399	319	IPR000620	Drug/metabolite transporter	GO:0016020			virNOG06126	Auxin-induced protein	S	1626	Q9FL41	Complete	66.4921	400	402		3	102	1299	1	380	sp=WAT1-related protein At5g07050; Arabidopsis thaliana (Mouse-ear cress).
Tp57577_TGAC_v2_mRNA10294				P:defense response; F:ADP binding	gi|356515318|ref|XP_003526348.1|PREDICTED: disease resistance protein RPM1-like [Glycine max]	939	674	IPR002182|IPR027417|IPR000767|IPR003591	NB-ARC|Disease resistance protein|P-loop containing nucleoside triphosphate hydrolase|Leucine-rich repeat, typical subtype	GO:0043531|GO:0006952			virNOG05463	Disease resistance protein	T	2915	Q39214	Complete	32.0635	930	926		1	85	2872	1	921	sp=Disease resistance protein RPM1; Arabidopsis thaliana (Mouse-ear cress).
Tp57577_TGAC_v2_mRNA10295				C:membrane	gi|2598575|emb|CAA75575.1|MtN21 [Medicago truncatula]	275	219	IPR000620	Drug/metabolite transporter	GO:0016020			virNOG06126	Auxin-induced protein	S	998	Q9FL41	N-terminus	66.7857	284	402	Unexpected STOP codon at 3' end. Distance to subject end: 102 aas, your sequence is shorter than subject: 284 - 402	2	89	938	1	272	sp=WAT1-related protein At5g07050; Arabidopsis thaliana (Mouse-ear cress).
Tp57577_TGAC_v2_mRNA10296				P:defense response; F:ADP binding	gi|356515318|ref|XP_003526348.1|PREDICTED: disease resistance protein RPM1-like [Glycine max]	943	637	IPR002182|IPR027417|IPR000767	NB-ARC|Disease resistance protein|P-loop containing nucleoside triphosphate hydrolase	GO:0043531|GO:0006952			virNOG05463	Disease resistance protein	T	3313	Q39214	Complete	27.5488	935	926		3	123	2925	23	910	sp=Disease resistance protein RPM1; Arabidopsis thaliana (Mouse-ear cress).
Tp57577_TGAC_v2_mRNA10297				P:defense response; F:ADP binding; F:RNA binding; P:RNA-dependent DNA replication; F:RNA-directed DNA polymerase activity	gi|356515316|ref|XP_003526347.1|PREDICTED: disease resistance protein RPM1-like [Glycine max]	519	317	IPR001611|IPR002182|IPR027417|IPR000767	Leucine-rich repeat|NB-ARC|Disease resistance protein|P-loop containing nucleoside triphosphate hydrolase	GO:0005515|GO:0043531|GO:0006952			virNOG05463	Disease resistance protein	T	1838	Q39214	Internal	32.2581	517	926	Unexpected stop codon in the beginning of your sequence, Unexpected STOP codon at 3' end. Distance to subject end: 117 aas, your sequence is shorter than subject: 517 - 926	1	1	1551	206	687	sp=Disease resistance protein RPM1; Arabidopsis thaliana (Mouse-ear cress).
Tp57577_TGAC_v2_mRNA10298				P:defense response; F:ADP binding	gi|356515318|ref|XP_003526348.1|PREDICTED: disease resistance protein RPM1-like [Glycine max]	839	614	IPR002182|IPR027417|IPR000767	NB-ARC|Disease resistance protein|P-loop containing nucleoside triphosphate hydrolase	GO:0043531|GO:0006952			virNOG05463	Disease resistance protein	T	3580	Q39214	Complete	31.0096	1112	926	your sequence is longer than subject: 1112 - 926	1	100	3433	1	810	sp=Disease resistance protein RPM1; Arabidopsis thaliana (Mouse-ear cress).
Tp57577_TGAC_v2_mRNA10299				P:defense response; F:ADP binding	gi|356515318|ref|XP_003526348.1|PREDICTED: disease resistance protein RPM1-like [Glycine max]	760	535	IPR001611|IPR002182|IPR027417|IPR000767	Leucine-rich repeat|NB-ARC|Disease resistance protein|P-loop containing nucleoside triphosphate hydrolase	GO:0005515|GO:0043531|GO:0006952			virNOG05463	Disease resistance protein	T	2454	Q39214	C-terminus	33.2429	807	926	Unexpected stop codon in the beginning of your sequence, your sequence is shorter than subject: 807 - 926	1	1	2421	206	921	sp=Disease resistance protein RPM1; Arabidopsis thaliana (Mouse-ear cress).
Tp57577_TGAC_v2_mRNA103	retrotransposon protein		GO:0043170|GO:0044238|GO:0003824	P:macromolecule metabolic process; P:primary metabolic process; F:catalytic activity	gi|357439599|ref|XP_003590077.1|hypothetical protein MTR_1g043700 [Medicago truncatula] >gi|355479125|gb|AES60328.1| hypothetical protein MTR_1g043700 [Medicago truncatula]	113	71						virNOG26080	0	R	540	G7I5G8	Putative Complete	51.3274	152	119	STOP codon was not found. Distance to subject end: 27 aas, your sequence is longer than subject: 152 - 119	2	83	536	14	119	tr=Putative uncharacterized protein; Medicago truncatula (Barrel medic) (Medicago tribuloides).
Tp57577_TGAC_v2_mRNA1030				F:molecular_function; P:biological_process; C:plasma membrane; C:nucleus	gi|357485211|ref|XP_003612893.1|hypothetical protein MTR_5g030210 [Medicago truncatula] >gi|355514228|gb|AES95851.1| hypothetical protein MTR_5g030210 [Medicago truncatula]	232	186	IPR008004	Uncharacterised protein family UPF0503				virNOG21232	0	S	1145	G7KDT4	Complete	85.3448	226	231		2	311	986	1	231	tr=Putative uncharacterized protein; Medicago truncatula (Barrel medic) (Medicago tribuloides).
Tp57577_TGAC_v2_mRNA10300				P:defense response; F:ADP binding	gi|356515318|ref|XP_003526348.1|PREDICTED: disease resistance protein RPM1-like [Glycine max]	943	627	IPR002182|IPR027417|IPR000767	NB-ARC|Disease resistance protein|P-loop containing nucleoside triphosphate hydrolase	GO:0043531|GO:0006952			virNOG05463	Disease resistance protein	T	3166	Q39214	Complete	28.0085	943	926		3	108	2934	1	910	sp=Disease resistance protein RPM1; Arabidopsis thaliana (Mouse-ear cress).
Tp57577_TGAC_v2_mRNA10301	cysteine-rich receptor-like protein kinase	EC:2.7.11.0	GO:0006468|GO:0005524|GO:0004674|GO:0009069	P:protein phosphorylation; F:ATP binding; F:protein serine/threonine kinase activity; P:serine family amino acid metabolic process	gi|358346817|ref|XP_003637461.1|Cysteine-rich receptor-like protein kinase [Medicago truncatula] >gi|355503396|gb|AES84599.1| Cysteine-rich receptor-like protein kinase [Medicago truncatula]	239	200	IPR002902|IPR011009	Gnk2-homologous domain|Protein kinase-like domain	GO:0016772			virNOG05235	Cysteine-rich receptor-like protein kinase	T	2310	Q9M0X5	Complete	28.3163	704	675		3	177	2286	21	362	sp=Cysteine-rich receptor-like protein kinase 25; Arabidopsis thaliana (Mouse-ear cress).
Tp57577_TGAC_v2_mRNA10302	cxe carboxylesterase	EC:3.1.1.21|EC:3.1.1.1	GO:0050253|GO:0080031|GO:0004091|GO:0080032|GO:0080030|GO:0042572	F:retinyl-palmitate esterase activity; F:methyl salicylate esterase activity; F:carboxylesterase activity; F:methyl jasmonate esterase activity; F:methyl indole-3-acetate esterase activity; P:retinol metabolic process	gi|6092014|dbj|BAA85654.1|hsr203J homolog [Pisum sativum]	340	305	IPR013094	Alpha/beta hydrolase fold-3	GO:0008152|GO:0016787			virNOG05209	alpha/beta hydrolase fold	V	1463	Q9SSY8	Complete	80.4217	341	339		2	119	1139	1	331	tr=Hsr203J homolog; Pisum sativum (Garden pea).
Tp57577_TGAC_v2_mRNA10303	cytochrome p450		GO:0046872|GO:0004497|GO:0016705|GO:1901363|GO:0008152|GO:0097159	F:metal ion binding; F:monooxygenase activity; F:oxidoreductase activity, acting on paired donors, with incorporation or reduction of molecular oxygen; F:heterocyclic compound binding; P:metabolic process; F:organic cyclic compound binding	gi|356517698|ref|XP_003527523.1|PREDICTED: cytochrome P450 4F12-like [Glycine max]	570	452	IPR001128|IPR002401|IPR017972	Cytochrome P450|Cytochrome P450, E-class, group I|Cytochrome P450, conserved site	GO:0005506|GO:0016705|GO:0020037|GO:0055114		Reactome: REACT_13433	virNOG07776	cytochrome P450	Q	2137	P58046	Complete	32.1608	609	496	your sequence is longer than subject: 609 - 496	1	235	2059	292	471	sp=Cytochrome P450 71A15; Arabidopsis thaliana (Mouse-ear cress).
Tp57577_TGAC_v2_mRNA10304				P:oxidation-reduction process; F:oxidoreductase activity; F:FMN binding	gi|357495065|ref|XP_003617821.1|F-box/LRR-repeat protein [Medicago truncatula] >gi|355519156|gb|AET00780.1| F-box/LRR-repeat protein [Medicago truncatula]	535	413	IPR006553	Leucine-rich repeat, cysteine-containing subtype				virNOG11458	LRR	R	3459	Q8LB33	Putative Complete	24.8731	1084	353	No stop codon before M and low homology subject, your sequence is longer than subject: 1084 - 353	1	46	3297	153	341	sp=F-box protein At3g58530; Arabidopsis thaliana (Mouse-ear cress).
Tp57577_TGAC_v2_mRNA10305	pentatricopeptide repeat-containing protein at1g11290-like		GO:0044260|GO:0090304|GO:0009536	P:cellular macromolecule metabolic process; P:nucleic acid metabolic process; C:plastid	gi|356515320|ref|XP_003526349.1|PREDICTED: pentatricopeptide repeat-containing protein At1g11290-like [Glycine max]	520	453	IPR002885|IPR011990	Pentatricopeptide repeat|Tetratricopeptide-like helical	GO:0005515			virNOG10581	Pentatricopeptide repeat-containing protein	R	2606	Q3E6Q1	Complete	59.4118	831	809		3	87	2577	1	809	sp=Pentatricopeptide repeat-containing protein At1g11290; Arabidopsis thaliana (Mouse-ear cress).
Tp57577_TGAC_v2_mRNA10306	cxe carboxylesterase	EC:3.1.1.0	GO:0008152|GO:0052689	P:metabolic process; F:carboxylic ester hydrolase activity	gi|356517686|ref|XP_003527517.1|PREDICTED: probable carboxylesterase 6-like [Glycine max]	171	146	IPR013094	Alpha/beta hydrolase fold-3	GO:0008152|GO:0016787			virNOG05209	alpha/beta hydrolase fold	V	1653	I1KFJ1	Complete	71.4286	514	338	your sequence is longer than subject: 514 - 338	1	79	1618	1	338	tr=Uncharacterized protein; Glycine max (Soybean) (Glycine hispida).
Tp57577_TGAC_v2_mRNA10307	pentatricopeptide repeat-containing protein at1g11290-like		GO:0009536	C:plastid	gi|356515320|ref|XP_003526349.1|PREDICTED: pentatricopeptide repeat-containing protein At1g11290-like [Glycine max]	772	663	IPR002885|IPR011990	Pentatricopeptide repeat|Tetratricopeptide-like helical	GO:0005515			virNOG10581	Pentatricopeptide repeat-containing protein	R	2918	Q3E6Q1	Putative Complete	61.1399	799	809	Unexpected STOP codon in 5 prime region,	1	43	2439	38	809	sp=Pentatricopeptide repeat-containing protein At1g11290; Arabidopsis thaliana (Mouse-ear cress).
Tp57577_TGAC_v2_mRNA10308	tmv resistance protein n-like		GO:1901363|GO:0097159	F:heterocyclic compound binding; F:organic cyclic compound binding	gi|356515308|ref|XP_003526343.1|PREDICTED: TMV resistance protein N-like [Glycine max]	753	520						virNOG10093	resistance protein	T	2208	Q40392	C-terminus	31.9588	552	1144	your sequence is shorter than subject: 552 - 1144	1	1	1656	711	904	sp=TMV resistance protein N; Nicotiana glutinosa (Tobacco).
Tp57577_TGAC_v2_mRNA10309				P:defense response; F:ADP binding	gi|356515318|ref|XP_003526348.1|PREDICTED: disease resistance protein RPM1-like [Glycine max]	944	655	IPR002182|IPR027417|IPR000767	NB-ARC|Disease resistance protein|P-loop containing nucleoside triphosphate hydrolase	GO:0043531|GO:0006952			virNOG05463	Disease resistance protein	T	3424	Q39214	Complete	31.386	941	926		2	263	3083	68	910	sp=Disease resistance protein RPM1; Arabidopsis thaliana (Mouse-ear cress).
Tp57577_TGAC_v2_mRNA1031				F:molecular_function; P:biological_process	gi|357485251|ref|XP_003612913.1|hypothetical protein MTR_5g030480 [Medicago truncatula] >gi|355514248|gb|AES95871.1| hypothetical protein MTR_5g030480 [Medicago truncatula]	174	123						virNOG26517	0	S	1056	G7KF36	Complete	79.3103	175	170		3	285	807	1	170	tr=Uncharacterized protein; Medicago truncatula (Barrel medic) (Medicago tribuloides).
Tp57577_TGAC_v2_mRNA10310	auxin-induced protein 5ng4-like		GO:0005739|GO:0016020	C:mitochondrion; C:membrane	gi|2598575|emb|CAA75575.1|MtN21 [Medicago truncatula]	128	107	IPR000620	Drug/metabolite transporter	GO:0016020			virNOG06126	Auxin-induced protein	S	662	Q9FL41	C-terminus	63.2075	138	402	Unexpected stop codon in the beginning of your sequence, your sequence is shorter than subject: 138 - 402	1	1	414	270	375	sp=WAT1-related protein At5g07050; Arabidopsis thaliana (Mouse-ear cress).
Tp57577_TGAC_v2_mRNA10311	cysteine-rich receptor-like protein kinase		GO:0016301	F:kinase activity	gi|356510387|ref|XP_003523920.1|PREDICTED: cysteine-rich receptor-like protein kinase 10-like [Glycine max]	347	265	IPR002902|IPR013320	Gnk2-homologous domain|Concanavalin A-like lectin/glucanase, subgroup				virNOG05235	Cysteine-rich receptor-like protein kinase	T	1628	Q9M0X5	N-terminus	28.1843	415	675	Unexpected STOP codon at 3' end. Distance to subject end: 237 aas, your sequence is shorter than subject: 415 - 675	3	198	1440	11	363	sp=Cysteine-rich receptor-like protein kinase 25; Arabidopsis thaliana (Mouse-ear cress).
Tp57577_TGAC_v2_mRNA10312	probable carboxylesterase 6-like	EC:3.1.1.21|EC:3.1.1.1	GO:0050253|GO:0080031|GO:0004091|GO:0080032|GO:0080030|GO:0042572	F:retinyl-palmitate esterase activity; F:methyl salicylate esterase activity; F:carboxylesterase activity; F:methyl jasmonate esterase activity; F:methyl indole-3-acetate esterase activity; P:retinol metabolic process	gi|356517686|ref|XP_003527517.1|PREDICTED: probable carboxylesterase 6-like [Glycine max]	142	130	IPR013094	Alpha/beta hydrolase fold-3	GO:0008152|GO:0016787			virNOG05209	alpha/beta hydrolase fold	V	1409	B9SHS6	Complete	62.8866	355	337	Separated hits, possible frame ERROR between 461 and 620,	3	177	1239	1	337	tr=Catalytic, putative; Ricinus communis (Castor bean).
Tp57577_TGAC_v2_mRNA10313				P:defense response; F:ADP binding	gi|356515318|ref|XP_003526348.1|PREDICTED: disease resistance protein RPM1-like [Glycine max]	421	305	IPR001611|IPR002182|IPR027417|IPR000767	Leucine-rich repeat|NB-ARC|Disease resistance protein|P-loop containing nucleoside triphosphate hydrolase	GO:0005515|GO:0043531|GO:0006952			virNOG05463	Disease resistance protein	T	2984	V7BUQ1	Complete	63.357	899	941	your sequence is shorter than subject: 899 - 941	3	162	2856	1	937	tr=Uncharacterized protein; Phaseolus vulgaris (Kidney bean) (French bean).
Tp57577_TGAC_v2_mRNA10314				F:metal ion binding	gi|358345073|ref|XP_003636608.1|Zinc finger-like protein [Medicago truncatula] >gi|355502543|gb|AES83746.1| Zinc finger-like protein [Medicago truncatula]	316	207	IPR013087|IPR007087	Zinc finger C2H2-type/integrase DNA-binding domain|Zinc finger, C2H2	GO:0003676|GO:0046872			virNOG24478	ZnF_C2H2	R	1425	Q42485	Complete	41.3462	317	228	your sequence is longer than subject: 317 - 228	1	271	1219	63	165	sp=Zinc finger protein 1; Arabidopsis thaliana (Mouse-ear cress).
Tp57577_TGAC_v2_mRNA10315	phagocytic receptor 1b-like		GO:0016023|GO:0016020	C:cytoplasmic membrane-bounded vesicle; C:membrane	gi|357491811|ref|XP_003616193.1|Transmembrane 9 superfamily protein member [Medicago truncatula] >gi|355517528|gb|AES99151.1| Transmembrane 9 superfamily protein member [Medicago truncatula]	395	283	IPR004240	Nonaspanin (TM9SF)	GO:0016021			virNOG09559	phagocytic receptor	U	1532	K7KAH5	C-terminus	83.6735	391	467	Separated hits, possible frame ERROR between 174 and 182, your sequence is shorter than subject: 391 - 467	1	1	1171	133	467	tr=Uncharacterized protein; Glycine max (Soybean) (Glycine hispida).
Tp57577_TGAC_v2_mRNA10316					gi|357491917|ref|XP_003616246.1|hypothetical protein MTR_5g077760 [Medicago truncatula] >gi|355517581|gb|AES99204.1| hypothetical protein MTR_5g077760 [Medicago truncatula]	71	63									681	G7KG17	Complete	78.8732	72	71		3	84	297	1	71	tr=Putative uncharacterized protein; Medicago truncatula (Barrel medic) (Medicago tribuloides).
Tp57577_TGAC_v2_mRNA10317	potassium channel skor	EC:3.1.1.5	GO:0009753|GO:0034765|GO:0009414|GO:0009409|GO:0071805|GO:0009737|GO:0015271|GO:0004622|GO:0005634|GO:0008076	P:response to jasmonic acid stimulus; P:regulation of ion transmembrane transport; P:response to water deprivation; P:response to cold; P:potassium ion transmembrane transport; P:response to abscisic acid stimulus; F:outward rectifier potassium channel activity; F:lysophospholipase activity; C:nucleus; C:voltage-gated potassium channel complex	gi|357491919|ref|XP_003616247.1|Potassium channel SKOR [Medicago truncatula] >gi|355517582|gb|AES99205.1| Potassium channel SKOR [Medicago truncatula]	440	427	IPR000595|IPR021789|IPR020683|IPR018490|IPR014710|IPR002110	Cyclic nucleotide-binding domain|Potassium channel, plant-type|Ankyrin repeat-containing domain|Ankyrin repeat|Cyclic nucleotide-binding-like|RmlC-like jelly roll fold	GO:0005515			virNOG06457	Potassium channel	P	1987	Q9M8S6	C-terminus	82.4742	578	828	Unexpected stop codon in the beginning of your sequence, your sequence is shorter than subject: 578 - 828	3	3	1733	80	828	sp=Potassium channel SKOR; Arabidopsis thaliana (Mouse-ear cress).
Tp57577_TGAC_v2_mRNA10318	protein	EC:2.1.1.0	GO:0008168|GO:0032259	F:methyltransferase activity; P:methylation	gi|357491909|ref|XP_003616242.1|hypothetical protein MTR_5g077710 [Medicago truncatula] >gi|355517577|gb|AES99200.1| hypothetical protein MTR_5g077710 [Medicago truncatula]	386	311	IPR004159	Putative S-adenosyl-L-methionine-dependent methyltransferase	GO:0008168	EC:2.1.1.-	KEGG: 00130+2.1.1.-|KEGG: 00253+2.1.1.-|KEGG: 00270+2.1.1.-|KEGG: 00340+2.1.1.-|KEGG: 00350+2.1.1.-|KEGG: 00360+2.1.1.-|KEGG: 00380+2.1.1.-|KEGG: 00450+2.1.1.-|KEGG: 00522+2.1.1.-|KEGG: 00624+2.1.1.-|KEGG: 00627+2.1.1.-|KEGG: 00860+2.1.1.-|KEGG: 00940+2.1.1.-|KEGG: 00941+2.1.1.-|KEGG: 00942+2.1.1.-|KEGG: 00945+2.1.1.-|KEGG: 00950+2.1.1.-|KEGG: 00981+2.1.1.-	virNOG06450	Pfam:DUF248	R	1610	G7KG13	Complete	90.6736	388	388		3	333	1494	3	388	tr=Putative uncharacterized protein; Medicago truncatula (Barrel medic) (Medicago tribuloides).
Tp57577_TGAC_v2_mRNA10319					gi|357516585|ref|XP_003628581.1|hypothetical protein MTR_8g062180 [Medicago truncatula] >gi|355522603|gb|AET03057.1| hypothetical protein MTR_8g062180 [Medicago truncatula]	145	128									889	G7LEL2	C-terminus	75.8621	253	364	Unexpected stop codon in the beginning of your sequence, your sequence is shorter than subject: 253 - 364	1	1	759	220	364	tr=Putative uncharacterized protein; Medicago truncatula (Barrel medic) (Medicago tribuloides).
Tp57577_TGAC_v2_mRNA1032	phosphoenolpyruvate carboxykinase	EC:4.1.1.49	GO:0004612|GO:0005524|GO:0016310|GO:0016301|GO:0006094|GO:0006950|GO:0005634|GO:0006099|GO:0015976	F:phosphoenolpyruvate carboxykinase (ATP) activity; F:ATP binding; P:phosphorylation; F:kinase activity; P:gluconeogenesis; P:response to stress; C:nucleus; P:tricarboxylic acid cycle; P:carbon utilization	gi|356531401|ref|XP_003534266.1|PREDICTED: phosphoenolpyruvate carboxykinase [ATP]-like [Glycine max]	90	71						virNOG02962	phosphoenolpyruvate carboxykinase	C	493	Q9T074	Putative N-terminus	58.8235	92	671	Unexpected STOP codon at 3' end. Distance to subject end: 548 aas, Unexpected STOP codon in 5 prime region, your sequence is shorter than subject: 92 - 671	3	156	428	8	92	sp=Phosphoenolpyruvate carboxykinase [ATP]; Arabidopsis thaliana (Mouse-ear cress).
Tp57577_TGAC_v2_mRNA10320				P:regulation of transcription, DNA-dependent; F:sequence-specific DNA binding; F:zinc ion binding; F:sequence-specific DNA binding transcription factor activity; F:nucleic acid binding; F:RNA binding; P:RNA-dependent DNA replication; F:RNA-directed DNA polymerase activity; P:proteolysis; F:cysteine-type peptidase activity	gi|147818585|emb|CAN74112.1|hypothetical protein VITISV_025549 [Vitis vinifera]	499	235	IPR004330|IPR007527|IPR006564	FAR1 DNA binding domain|Zinc finger, SWIM-type|Zinc finger, PMZ-type	GO:0008270			virNOG34555	MULE transposase domain	R	2506	Q3E7I5	Putative C-terminus	29.5374	626	788	Unexpected stop codon in the beginning of your sequence, query STOP codon too far from subject stop. Distance to subject end: 31 aas, putative chimeric sequence, your sequence is shorter than subject: 626 - 788	2	2	1876	453	728	sp=Protein FAR1-RELATED SEQUENCE 12; Arabidopsis thaliana (Mouse-ear cress).
Tp57577_TGAC_v2_mRNA10321				F:DNA binding; F:helicase activity; F:ATP binding; P:DNA repair; P:DNA duplex unwinding; F:DNA helicase activity; P:telomere maintenance; C:ribosome	gi|358347814|ref|XP_003637946.1|Replication protein A 70 kDa DNA-binding subunit [Medicago truncatula] >gi|358347930|ref|XP_003638003.1| Replication protein A 70 kDa DNA-binding subunit [Medicago truncatula] >gi|355503881|gb|AES85084.1| Replication protein A 70 kDa DNA-binding subunit [Medicago truncatula] >gi|355503938|gb|AES85141.1| Replication protein A 70 kDa DNA-binding subunit [Medicago tru…	159	89	IPR012340	Nucleic acid-binding, OB-fold				virNOG06896	Pentatricopeptide repeat-containing protein	R	871	Q7X6A5	Putative N-terminus	43.3735	271	477	Unexpected STOP codon at 3' end. Distance to subject end: 272 aas, No stop codon before M and low homology subject, your sequence is shorter than subject: 271 - 477	1	31	843	88	170	sp=Pentatricopeptide repeat-containing protein At1g55630; Arabidopsis thaliana (Mouse-ear cress).
Tp57577_TGAC_v2_mRNA10322				P:protein folding; P:response to high light intensity; P:response to endoplasmic reticulum stress; P:response to hydrogen peroxide; C:cytosol; P:response to heat	gi|357491821|ref|XP_003616198.1|OPI10-like protein [Medicago truncatula] >gi|355517533|gb|AES99156.1| OPI10-like protein [Medicago truncatula]	190	186	IPR008493	Protein of unknown function DUF775				virNOG08057	Protein of unknown function (DUF775)	S	954	G7KFW9	Complete	94.7368	191	190		3	153	723	1	190	tr=OPI10-like protein; Medicago truncatula (Barrel medic) (Medicago tribuloides).
Tp57577_TGAC_v2_mRNA10323				F:zinc ion binding; C:intracellular; P:biological_process	gi|357491913|ref|XP_003616244.1|hypothetical protein MTR_5g077740 [Medicago truncatula] >gi|355517579|gb|AES99202.1| hypothetical protein MTR_5g077740 [Medicago truncatula]	194	137	IPR000315|IPR006734	Zinc finger, B-box|Protein of unknown function DUF597	GO:0005622|GO:0008270			virNOG40252	B-box zinc finger	S	1201	P0CB19	Complete	27.2727	191	110	your sequence is longer than subject: 191 - 110	2	308	878	1	110	sp=Uncharacterized protein At3g50808; Arabidopsis thaliana (Mouse-ear cress).
Tp57577_TGAC_v2_mRNA10324	receptor protein	EC:2.7.11.0	GO:0006468|GO:0004674|GO:0005739|GO:0016021|GO:0071944|GO:0005524|GO:0007165|GO:0009069	P:protein phosphorylation; F:protein serine/threonine kinase activity; C:mitochondrion; C:integral to membrane; C:cell periphery; F:ATP binding; P:signal transduction; P:serine family amino acid metabolic process	gi|357491853|ref|XP_003616214.1|Kinase-like protein [Medicago truncatula] >gi|355517549|gb|AES99172.1| Kinase-like protein [Medicago truncatula]	948	783	IPR000719|IPR001611|IPR013210|IPR011009|IPR013320|IPR002290|IPR003591|IPR017441|IPR008271	Protein kinase domain|Leucine-rich repeat|Leucine-rich repeat-containing N-terminal, type 2|Protein kinase-like domain|Concanavalin A-like lectin/glucanase, subgroup|Serine/threonine- / dual specificity protein kinase, catalytic domain|Leucine-rich repeat, typical subtype|Protein kinase, ATP binding site|Serine/threonine-protein kinase, active site	GO:0004672|GO:0005524|GO:0006468|GO:0005515|GO:0016772|GO:0004674			virNOG01280	receptor protein kinase	T	3542	P43298	Complete	70.9783	952	942		3	297	3150	28	942	sp=Probable receptor protein kinase TMK1; Arabidopsis thaliana (Mouse-ear cress).
Tp57577_TGAC_v2_mRNA10325					gi|357491841|ref|XP_003616208.1|hypothetical protein MTR_5g077360 [Medicago truncatula] >gi|355517543|gb|AES99166.1| hypothetical protein MTR_5g077360 [Medicago truncatula]	67	45									1025	G7KFX9	Complete	53.7313	188	147	your sequence is longer than subject: 188 - 147	3	84	645	29	95	tr=Putative uncharacterized protein; Medicago truncatula (Barrel medic) (Medicago tribuloides).
Tp57577_TGAC_v2_mRNA10326							45									563		putative_coding					3	0	408
Tp57577_TGAC_v2_mRNA10327				C:endoplasmic reticulum	gi|357491825|ref|XP_003616200.1|hypothetical protein MTR_5g077280 [Medicago truncatula] >gi|355517535|gb|AES99158.1| hypothetical protein MTR_5g077280 [Medicago truncatula]	207	143						virNOG14098	0	S	1441	G7KFX1	Complete	79.7101	208	202		3	369	990	1	202	tr=Putative uncharacterized protein; Medicago truncatula (Barrel medic) (Medicago tribuloides).
Tp57577_TGAC_v2_mRNA10328	u-box domain-containing protein	EC:6.3.2.19	GO:0004842|GO:0000151|GO:0016567	F:ubiquitin-protein ligase activity; C:ubiquitin ligase complex; P:protein ubiquitination	gi|357491869|ref|XP_003616222.1|U-box domain-containing protein [Medicago truncatula] >gi|355517557|gb|AES99180.1| U-box domain-containing protein [Medicago truncatula]	443	402	IPR003613|IPR016024|IPR011989|IPR013083	U box domain|Armadillo-type fold|Armadillo-like helical|Zinc finger, RING/FYVE/PHD-type	GO:0000151|GO:0004842|GO:0016567|GO:0005488			virNOG08973	U-box domain-containing protein	R	2016	Q9C8D1	Complete	42.9213	443	431		1	385	1711	6	431	sp=U-box domain-containing protein 20; Arabidopsis thaliana (Mouse-ear cress).
Tp57577_TGAC_v2_mRNA10329	pentatricopeptide repeat-containing protein		GO:0009536	C:plastid	gi|357491817|ref|XP_003616196.1|Pentatricopeptide repeat-containing protein [Medicago truncatula] >gi|355517531|gb|AES99154.1| Pentatricopeptide repeat-containing protein [Medicago truncatula]	826	669	IPR002885|IPR011990	Pentatricopeptide repeat|Tetratricopeptide-like helical	GO:0005515						3214	Q9C9U0	C-terminus	54.5679	845	991	Unexpected stop codon in the beginning of your sequence, your sequence is shorter than subject: 845 - 991	1	1	2535	147	949	sp=Pentatricopeptide repeat-containing protein At1g73710; Arabidopsis thaliana (Mouse-ear cress).
Tp57577_TGAC_v2_mRNA1033	nuclease harbi1-like		GO:0005739	C:mitochondrion	gi|222625529|gb|EEE59661.1|hypothetical protein OsJ_12058 [Oryza sativa Japonica Group]	251	169	IPR026103|IPR027806	Harbinger transposase-derived nuclease|Harbinger transposase-derived nuclease domain				virNOG20298	0	L	1082	Q84R65	N-terminus	52.381	308	411	Unexpected STOP codon at 3' end. Distance to subject end: 53 aas, your sequence is shorter than subject: 308 - 411	2	29	950	37	288	tr=Putative uncharacterized protein OSJNBb0113I20.11; Oryza sativa subsp. japonica (Rice).
Tp57577_TGAC_v2_mRNA10330	pentatricopeptide repeat-containing protein		GO:0009536	C:plastid	gi|357491817|ref|XP_003616196.1|Pentatricopeptide repeat-containing protein [Medicago truncatula] >gi|355517531|gb|AES99154.1| Pentatricopeptide repeat-containing protein [Medicago truncatula]	994	782	IPR002885|IPR011990	Pentatricopeptide repeat|Tetratricopeptide-like helical	GO:0005515			virNOG03348	Pentatricopeptide repeat-containing protein	R	4073	Q9C9U0	Complete	53.683	986	991		2	119	3074	67	949	sp=Pentatricopeptide repeat-containing protein At1g73710; Arabidopsis thaliana (Mouse-ear cress).
Tp57577_TGAC_v2_mRNA10331	pentatricopeptide repeat-containing protein		GO:0009536	C:plastid	gi|357491817|ref|XP_003616196.1|Pentatricopeptide repeat-containing protein [Medicago truncatula] >gi|355517531|gb|AES99154.1| Pentatricopeptide repeat-containing protein [Medicago truncatula]	994	782	IPR002885|IPR011990	Pentatricopeptide repeat|Tetratricopeptide-like helical	GO:0005515						3755	Q9C9U0	Complete	53.683	986	991		2	119	3074	67	949	sp=Pentatricopeptide repeat-containing protein At1g73710; Arabidopsis thaliana (Mouse-ear cress).
Tp57577_TGAC_v2_mRNA10332	potassium channel skor	EC:3.1.1.5	GO:0009753|GO:0034765|GO:0009414|GO:0009409|GO:0071805|GO:0009737|GO:0015271|GO:0004622|GO:0005634|GO:0008076	P:response to jasmonic acid stimulus; P:regulation of ion transmembrane transport; P:response to water deprivation; P:response to cold; P:potassium ion transmembrane transport; P:response to abscisic acid stimulus; F:outward rectifier potassium channel activity; F:lysophospholipase activity; C:nucleus; C:voltage-gated potassium channel complex	gi|357491919|ref|XP_003616247.1|Potassium channel SKOR [Medicago truncatula] >gi|355517582|gb|AES99205.1| Potassium channel SKOR [Medicago truncatula]	221	217	IPR005821|IPR003938	Ion transport domain|Potassium channel, voltage-dependent, EAG/ELK/ERG	GO:0005216|GO:0006811|GO:0016020|GO:0055085|GO:0005249|GO:0006813			virNOG06457	Potassium channel	P	935	Q9M8S6	Putative N-terminus	79.1667	229	828	Unexpected STOP codon at 3' end. Distance to subject end: 504 aas, atg_distance in limit (1-15): atg_distance = 13, Unexpected STOP codon in 5 prime region, your sequence is shorter than subject: 229 - 828	1	160	846	75	290	sp=Potassium channel SKOR; Arabidopsis thaliana (Mouse-ear cress).
Tp57577_TGAC_v2_mRNA10333	transmembrane 9 superfamily protein member		GO:0016021|GO:0009505|GO:0005794	C:integral to membrane; C:plant-type cell wall; C:Golgi apparatus	gi|357491811|ref|XP_003616193.1|Transmembrane 9 superfamily protein member [Medicago truncatula] >gi|355517528|gb|AES99151.1| Transmembrane 9 superfamily protein member [Medicago truncatula]	258	247	IPR004240	Nonaspanin (TM9SF)	GO:0016021			virNOG09559	phagocytic receptor	U	1076	G7KFW4	N-terminus	93.0233	263	682	Unexpected STOP codon at 3' end. Distance to subject end: 413 aas, your sequence is shorter than subject: 263 - 682	2	260	1046	2	259	tr=Transmembrane 9 superfamily protein member; Medicago truncatula (Barrel medic) (Medicago tribuloides).
Tp57577_TGAC_v2_mRNA10334	pre-mrna-splicing factor 38b		GO:0009651	P:response to salt stress	gi|357491813|ref|XP_003616194.1|Pre-mRNA-splicing factor 38B [Medicago truncatula] >gi|355517529|gb|AES99152.1| Pre-mRNA-splicing factor 38B [Medicago truncatula]	249	234	IPR005037|IPR024767	Pre-mRNA-splicing factor 38|Pre-mRNA-splicing factor 38, C-terminal				virNOG01119	PRP38 family	S	2099	G7KFW5	Complete	98.8	438	433		2	299	1610	1	433	tr=Pre-mRNA-splicing factor 38B; Medicago truncatula (Barrel medic) (Medicago tribuloides).
Tp57577_TGAC_v2_mRNA10335							234									1063		putative_coding					-2	237	510
Tp57577_TGAC_v2_mRNA10336				F:metal ion binding; C:intracellular; P:regulation of transcription, DNA-dependent	gi|357491843|ref|XP_003616209.1|Zinc finger protein [Medicago truncatula] >gi|355517544|gb|AES99167.1| Zinc finger protein [Medicago truncatula]	249	196	IPR007087	Zinc finger, C2H2	GO:0046872			virNOG22631	Zinc finger protein	R	1259	Q39263	Complete	51.6484	246	260		3	342	1077	82	260	sp=Zinc finger protein 4; Arabidopsis thaliana (Mouse-ear cress).
Tp57577_TGAC_v2_mRNA10337							196									380		coding					1	63	354
Tp57577_TGAC_v2_mRNA10338				P:organelle organization	gi|357496853|ref|XP_003618715.1|hypothetical protein MTR_6g015010 [Medicago truncatula] >gi|355493730|gb|AES74933.1| hypothetical protein MTR_6g015010 [Medicago truncatula]	530	304	IPR009675|IPR027329	TPX2|TPX2, C-terminal domain	GO:0005819|GO:0005874|GO:0007067			virNOG09474	Targeting protein for Xklp2 (TPX2)	S	1995	G7KMP3	Complete	73.0189	523	484	your sequence is longer than subject: 523 - 484	2	194	1760	1	484	tr=Putative uncharacterized protein; Medicago truncatula (Barrel medic) (Medicago tribuloides).
Tp57577_TGAC_v2_mRNA10339				P:floral organ development	gi|357496881|ref|XP_003618729.1|hypothetical protein MTR_6g015240 [Medicago truncatula] >gi|355493744|gb|AES74947.1| hypothetical protein MTR_6g015240 [Medicago truncatula]	307	202						virNOG25176	0	S	1226	G7KMQ7	N-terminus	64.1694	346	442	Unexpected STOP codon at 3' end. Distance to subject end: 76 aas, your sequence is shorter than subject: 346 - 442	3	141	1176	1	304	tr=Putative uncharacterized protein; Medicago truncatula (Barrel medic) (Medicago tribuloides).
Tp57577_TGAC_v2_mRNA1034	auxin response factor-like protein		GO:0009987|GO:0048731|GO:0050789|GO:0022414	P:cellular process; P:system development; P:regulation of biological process; P:reproductive process	gi|356503887|ref|XP_003520732.1|PREDICTED: auxin response factor 7-like, partial [Glycine max]	224	143	IPR003340|IPR010525|IPR015300	B3 DNA binding domain|Auxin response factor|DNA-binding pseudobarrel domain	GO:0003677|GO:0005634|GO:0006355|GO:0009725			virNOG16941	auxin response factor	S	923	Q94JM3	Internal	43.1579	272	859	Unexpected STOP codon at 3' end. Distance to subject end: 440 aas, your sequence is shorter than subject: 272 - 859	3	3	815	86	369	sp=Auxin response factor 2; Arabidopsis thaliana (Mouse-ear cress).
Tp57577_TGAC_v2_mRNA10340				P:single-organism cellular process; P:organic substance metabolic process; C:cytoplasmic part	gi|357496855|ref|XP_003618716.1|Biotin carboxyl carrier protein of acetyl-CoA carboxylase [Medicago truncatula] >gi|355493731|gb|AES74934.1| Biotin carboxyl carrier protein of acetyl-CoA carboxylase [Medicago truncatula]	281	157	IPR000089|IPR011053|IPR001249|IPR001882	Biotin/lipoyl attachment|Acetyl-CoA biotin carboxyl carrier|Single hybrid motif|Biotin-binding site	GO:0003989|GO:0006633|GO:0009317		UniPathway: UPA00094	virNOG17850	Biotin carboxyl carrier protein	C	1682	Q42783	Complete	47.9452	252	262		3	513	1266	44	262	sp=Biotin carboxyl carrier protein of acetyl-CoA carboxylase, chloroplastic; Glycine max (Soybean) (Glycine hispida).
Tp57577_TGAC_v2_mRNA10341					gi|357447993|ref|XP_003594272.1|hypothetical protein MTR_2g026420 [Medicago truncatula] >gi|355483320|gb|AES64523.1| hypothetical protein MTR_2g026420 [Medicago truncatula]	85	47									514	G7IPB3	Complete	43.4211	95	108		1	91	373	27	102	tr=Putative uncharacterized protein; Medicago truncatula (Barrel medic) (Medicago tribuloides).
Tp57577_TGAC_v2_mRNA10342	lrr receptor-like serine threonine-protein kinase rpk2-like		GO:0071704|GO:0004672|GO:0000166|GO:0016310|GO:0016020	P:organic substance metabolic process; F:protein kinase activity; F:nucleotide binding; P:phosphorylation; C:membrane	gi|357496875|ref|XP_003618726.1|LRR receptor-like serine/threonine-protein kinase RPK2 [Medicago truncatula] >gi|355493741|gb|AES74944.1| LRR receptor-like serine/threonine-protein kinase RPK2 [Medicago truncatula]	814	623	IPR001611|IPR013210|IPR011009|IPR003591	Leucine-rich repeat|Leucine-rich repeat-containing N-terminal, type 2|Protein kinase-like domain|Leucine-rich repeat, typical subtype	GO:0005515|GO:0016772			virNOG06693	LRR receptor-like serine threonine-protein kinase	T	3482	Q9S7I6	Putative Complete	54.1409	910	1151	your sequence is shorter than subject: 910 - 1151. Was predicted as Complete, but is very much shorter than de subject	3	216	2943	40	1150	sp=LRR receptor-like serine/threonine-protein kinase RPK2; Arabidopsis thaliana (Mouse-ear cress).
Tp57577_TGAC_v2_mRNA10343				F:molecular_function; C:chloroplast; P:biological_process	gi|255563792|ref|XP_002522897.1|conserved hypothetical protein [Ricinus communis] >gi|223537882|gb|EEF39497.1| conserved hypothetical protein [Ricinus communis]	38	32	IPR008480	Protein of unknown function DUF761, plant				virNOG26748	0	S	824	V7BSS4	Complete	44.1296	212	235	your sequence is shorter than subject: 212 - 235	3	135	768	1	235	tr=Uncharacterized protein; Phaseolus vulgaris (Kidney bean) (French bean).
Tp57577_TGAC_v2_mRNA10344	cytokinin-o-glucosyltransferase	EC:2.4.1.0	GO:0016758|GO:0008152	F:transferase activity, transferring hexosyl groups; P:metabolic process	gi|357496711|ref|XP_003618644.1|Cytokinin-O-glucosyltransferase [Medicago truncatula] >gi|355493659|gb|AES74862.1| Cytokinin-O-glucosyltransferase [Medicago truncatula]	122	115	IPR002213	UDP-glucuronosyl/UDP-glucosyltransferase	GO:0008152|GO:0016758			virNOG04662	UDP-Glycosyltransferase	CG	730	Q9LMF1	C-terminus	59.6774	147	488	your sequence is shorter than subject: 147 - 488	1	1	441	359	482	sp=UDP-glycosyltransferase 85A3; Arabidopsis thaliana (Mouse-ear cress).
Tp57577_TGAC_v2_mRNA10345	alpha- glucan phosphorylase l chloroplastic amyloplastic-like		GO:0042802|GO:0009414|GO:0005975|GO:0008184|GO:0030170|GO:0009501|GO:0009570|GO:0009266	F:identical protein binding; P:response to water deprivation; P:carbohydrate metabolic process; F:glycogen phosphorylase activity; F:pyridoxal phosphate binding; C:amyloplast; C:chloroplast stroma; P:response to temperature stimulus	gi|2506470|sp|P53536.2|PHSL_VICFARecName: Full=Alpha-1,4 glucan phosphorylase L isozyme, chloroplastic/amyloplastic; AltName: Full=Starch phosphorylase L; Flags: Precursor >gi|1616637|emb|CAA85354.1| alpha-1,4 glucan phosphorylase, L isoform precursor [Vicia faba var. minor]	1009	870	IPR000811|IPR011833	Glycosyl transferase, family 35|Glycogen/starch/alpha-glucan phosphorylase	GO:0005975|GO:0008184|GO:0004645|GO:0030170	EC:2.4.1.1	KEGG: 00500+2.4.1.1|MetaCyc: PWY-5941|MetaCyc: PWY-622|MetaCyc: PWY-6731|MetaCyc: PWY-6737|MetaCyc: PWY-7238|Reactome: REACT_474	virNOG01311	Phosphorylase is an important allosteric enzyme in carbohydrate metabolism. Enzymes from different sources differ in their regulatory mechanisms and in their natural substrates. However, all known phosphorylases share catalytic and structural properties (By similarity)	G	3246	P53536	Complete	87.116	1002	1003		2	53	3056	2	1002	sp=Alpha-1,4 glucan phosphorylase L isozyme, chloroplastic/amyloplastic; Vicia faba (Broad bean) (Faba vulgaris).
Tp57577_TGAC_v2_mRNA10346				P:single-organism cellular process; P:floral organ development	gi|351723833|ref|NP_001235757.1|uncharacterized protein LOC100305464 [Glycine max] >gi|255625585|gb|ACU13137.1| unknown [Glycine max]	128	94						virNOG25998	0	S	788	I1LWS3	Complete	63.2812	127	128		2	83	461	4	128	tr=Uncharacterized protein; Glycine max (Soybean) (Glycine hispida).
Tp57577_TGAC_v2_mRNA10347				F:molecular_function; P:biological_process; C:cellular_component	gi|357496867|ref|XP_003618722.1|hypothetical protein MTR_6g015150 [Medicago truncatula] >gi|355493737|gb|AES74940.1| hypothetical protein MTR_6g015150 [Medicago truncatula]	95	75	IPR011598	Myc-type, basic helix-loop-helix (bHLH) domain	GO:0046983			virNOG26604	0	S	814	G7KMQ0	Complete	90.5263	99	97		3	138	432	3	97	tr=Uncharacterized protein; Medicago truncatula (Barrel medic) (Medicago tribuloides).
Tp57577_TGAC_v2_mRNA10348	chlororespiratory reduction 7	EC:3.1.4.46	GO:0006071|GO:0005773|GO:0016023|GO:0008889|GO:0009536|GO:0009395|GO:0046486	P:glycerol metabolic process; C:vacuole; C:cytoplasmic membrane-bounded vesicle; F:glycerophosphodiester phosphodiesterase activity; C:plastid; P:phospholipid catabolic process; P:glycerolipid metabolic process	gi|356573538|ref|XP_003554915.1|PREDICTED: uncharacterized protein LOC100801516 [Glycine max]	152	133	IPR021954	Protein of unknown function DUF3571				virNOG22991	Protein of unknown function (DUF3571)	S	831	I3S4B9	Complete	72.1854	152	151		2	218	671	1	151	tr=Uncharacterized protein; Lotus japonicus (Lotus corniculatus var. japonicus).
Tp57577_TGAC_v2_mRNA10349	malonyl- :isoflavone 7-o-glucoside-6 -o-malonyltransferase	EC:2.3.1.0	GO:0016747	F:transferase activity, transferring acyl groups other than amino-acyl groups	gi|133874208|dbj|BAF49307.1|putative anthocyanin malonyltransferase [Clitoria ternatea]	43	37	IPR023213	Chloramphenicol acetyltransferase-like domain							392	A4F1S4	C-terminus	69.7674	103	456	Unexpected stop codon in the beginning of your sequence, your sequence is shorter than subject: 103 - 456	3	3	311	414	456	tr=Putative anthocyanin malonyltransferase; Clitoria ternatea (Butterfly pea).
Tp57577_TGAC_v2_mRNA1035	abscisic acid receptor pyr1		GO:0080163|GO:0009738|GO:0010427	P:regulation of protein serine/threonine phosphatase activity; P:abscisic acid mediated signaling pathway; F:abscisic acid binding	gi|217073334|gb|ACJ85026.1|unknown [Medicago truncatula]	200	183	IPR019587|IPR023393	Polyketide cyclase/dehydrase|START-like domain				virNOG10278	abscisic acid receptor	T	1095	O49686	Putative Complete	70.2703	213	191	W1: There is no M at the beginning,	1	241	879	1	185	sp=Abscisic acid receptor PYR1; Arabidopsis thaliana (Mouse-ear cress).
Tp57577_TGAC_v2_mRNA10350	atp-dependent rna		GO:0008026|GO:0003723|GO:0005524	F:ATP-dependent helicase activity; F:RNA binding; F:ATP binding	gi|225455822|ref|XP_002275026.1|PREDICTED: DEAD-box ATP-dependent RNA helicase 51-like isoform 1 [Vitis vinifera]	492	292	IPR011545|IPR025313|IPR027417|IPR014001|IPR014014|IPR000629	DNA/RNA helicase, DEAD/DEAH box type, N-terminal|Domain of unknown function DUF4217|P-loop containing nucleoside triphosphate hydrolase|Helicase, superfamily 1/2, ATP-binding domain|RNA helicase, DEAD-box type, Q motif|RNA helicase, ATP-dependent, DEAD-box, conserved site	GO:0003676|GO:0005524|GO:0008026			virNOG01429	ATP-dependent RNA helicase	A	1810	F6GTH7	Complete	52.0325	582	550	your sequence is longer than subject: 582 - 550	1	16	1759	55	537	tr=Putative uncharacterized protein; Vitis vinifera (Grape).
Tp57577_TGAC_v2_mRNA10351	lrr receptor-like serine threonine-protein kinase rpk2-like		GO:0071704|GO:0004672|GO:0000166|GO:0016310|GO:0016020	P:organic substance metabolic process; F:protein kinase activity; F:nucleotide binding; P:phosphorylation; C:membrane	gi|357496875|ref|XP_003618726.1|LRR receptor-like serine/threonine-protein kinase RPK2 [Medicago truncatula] >gi|355493741|gb|AES74944.1| LRR receptor-like serine/threonine-protein kinase RPK2 [Medicago truncatula]	882	677	IPR000719|IPR001611|IPR013210|IPR011009|IPR013320|IPR002290|IPR003591|IPR008271	Protein kinase domain|Leucine-rich repeat|Leucine-rich repeat-containing N-terminal, type 2|Protein kinase-like domain|Concanavalin A-like lectin/glucanase, subgroup|Serine/threonine- / dual specificity protein kinase, catalytic domain|Leucine-rich repeat, typical subtype|Serine/threonine-protein kinase, active site	GO:0004672|GO:0005524|GO:0006468|GO:0005515|GO:0016772|GO:0004674			virNOG06693	LRR receptor-like serine threonine-protein kinase	T	3999	G7KMQ4	Complete	80.0454	1231	1112	your sequence is longer than subject: 1231 - 1112	3	117	3807	22	1112	tr=LRR receptor-like serine/threonine-protein kinase RPK2; Medicago truncatula (Barrel medic) (Medicago tribuloides).
Tp57577_TGAC_v2_mRNA10352				P:cellular macromolecule metabolic process; C:nucleoplasm; C:nuclear periphery; P:primary metabolic process; P:nucleus organization; P:biological regulation	gi|356502495|ref|XP_003520054.1|PREDICTED: putative nuclear matrix constituent protein 1-like protein-like [Glycine max]	1239	939						virNOG01416	Nuclear matrix constituent protein	S	4205	Q9FLH0	Complete	28.9157	1230	1042	your sequence is longer than subject: 1230 - 1042	1	130	3817	41	862	sp=Putative nuclear matrix constituent protein 1-like protein; Arabidopsis thaliana (Mouse-ear cress).
Tp57577_TGAC_v2_mRNA10353	udp-glucose dehydrogenase	EC:1.1.1.22	GO:0051287|GO:0006065|GO:0003979|GO:0055114|GO:0005982|GO:0005985	F:NAD binding; P:UDP-glucuronate biosynthetic process; F:UDP-glucose 6-dehydrogenase activity; P:oxidation-reduction process; P:starch metabolic process; P:sucrose metabolic process	gi|356573297|ref|XP_003554799.1|PREDICTED: UDP-glucose 6-dehydrogenase-like [Glycine max]	290	238	IPR017476|IPR028356|IPR014026|IPR014027|IPR001732|IPR008927|IPR016040	UDP-glucose/GDP-mannose dehydrogenase|UDP-glucose 6-dehydrogenase, eukaryotic type|UDP-glucose/GDP-mannose dehydrogenase, dimerisation|UDP-glucose/GDP-mannose dehydrogenase, C-terminal|UDP-glucose/GDP-mannose dehydrogenase, N-terminal|6-phosphogluconate dehydrogenase, C-terminal-like|NAD(P)-binding domain	GO:0016616|GO:0055114|GO:0003979|GO:0051287	EC:1.1.1.22	KEGG: 00040+1.1.1.22|KEGG: 00053+1.1.1.22|KEGG: 00500+1.1.1.22|KEGG: 00520+1.1.1.22|MetaCyc: PWY-3821|MetaCyc: PWY-4821|MetaCyc: PWY-6415|UniPathway: UPA00038	virNOG12190	UDP-glucose 6-dehydrogenase	G	1090	Q96558	Putative Complete	95.9184	293	480	your sequence is shorter than subject: 293 - 480. Was predicted as Complete, but is very much shorter than de subject	3	66	942	1	480	sp=UDP-glucose 6-dehydrogenase 1; Glycine max (Soybean) (Glycine hispida).
Tp57577_TGAC_v2_mRNA10354	ribosome biogenesis protein wdr12 homolog		GO:0005730|GO:0042254	C:nucleolus; P:ribosome biogenesis	gi|217073462|gb|ACJ85096.1|unknown [Medicago truncatula]	436	412	IPR001680|IPR012972|IPR017986|IPR015943|IPR020472|IPR019775	WD40 repeat|NLE|G-protein beta WD-40 repeat|WD40-repeat-containing domain|WD40/YVTN repeat-like-containing domain|WD40 repeat, conserved site	GO:0005515			virNOG06304	Ribosome biogenesis protein WDR12 homolog	Z	1665	A8IR43	Complete	37.7011	437	444		2	104	1412	6	434	sp=Ribosome biogenesis protein WDR12 homolog; Chlamydomonas reinhardtii (Chlamydomonas smithii).
Tp57577_TGAC_v2_mRNA10355	cytokinin-o-glucosyltransferase	EC:2.4.1.0	GO:0016758|GO:0008152	F:transferase activity, transferring hexosyl groups; P:metabolic process	gi|357496765|ref|XP_003618671.1|Cytokinin-O-glucosyltransferase [Medicago truncatula] >gi|355493686|gb|AES74889.1| Cytokinin-O-glucosyltransferase [Medicago truncatula]	180	158	IPR002213	UDP-glucuronosyl/UDP-glucosyltransferase	GO:0008152|GO:0016758			virNOG04662	UDP-Glycosyltransferase	CG	655	Q9LME8	N-terminus	54.5977	193	487	Unexpected STOP codon at 3' end. Distance to subject end: 303 aas, your sequence is shorter than subject: 193 - 487	3	57	633	10	176	sp=UDP-glycosyltransferase 85A7; Arabidopsis thaliana (Mouse-ear cress).
Tp57577_TGAC_v2_mRNA10356	tpx2 (targeting protein for xklp2) family protein		GO:0015630|GO:0043234|GO:0044430	C:microtubule cytoskeleton; C:protein complex; C:cytoskeletal part	gi|357496853|ref|XP_003618715.1|hypothetical protein MTR_6g015010 [Medicago truncatula] >gi|355493730|gb|AES74933.1| hypothetical protein MTR_6g015010 [Medicago truncatula]	186	137	IPR009675|IPR027329	TPX2|TPX2, C-terminal domain	GO:0005819|GO:0005874|GO:0007067			virNOG09474	Targeting protein for Xklp2 (TPX2)	S	913	F4I2H7	Putative C-terminus	36.1446	274	790	query STOP codon is far from subject stop. Distance to subject end: 18 aas, your sequence is shorter than subject: 274 - 790	1	1	822	649	731	sp=Protein TPX2; Arabidopsis thaliana (Mouse-ear cress).
Tp57577_TGAC_v2_mRNA10357	cohesin loading factor subunit scc2		GO:0007062|GO:0000003|GO:0008270|GO:0005739	P:sister chromatid cohesion; P:reproduction; F:zinc ion binding; C:mitochondrion	gi|356551002|ref|XP_003543868.1|PREDICTED: nipped-B-like protein-like [Glycine max]	1738	1398	IPR026003|IPR024986|IPR016024|IPR011011|IPR011989|IPR013083|IPR001965|IPR019787|IPR019786	HEAT repeat associated with sister chromatid cohesion protein|Sister chromatid cohesion C-terminal domain|Armadillo-type fold|Zinc finger, FYVE/PHD-type|Armadillo-like helical|Zinc finger, RING/FYVE/PHD-type|Zinc finger, PHD-type|Zinc finger, PHD-finger|Zinc finger, PHD-type, conserved site	GO:0005488|GO:0005515|GO:0008270			virNOG03208	sister chromatid cohesion	BDL	5836	K7LXL8	N-terminus	78.8838	1740	1804	Unexpected STOP codon at 3' end. Distance to subject end: 23 aas, your sequence is shorter than subject: 1740 - 1804	1	463	5680	1	1727	tr=Uncharacterized protein; Glycine max (Soybean) (Glycine hispida).
Tp57577_TGAC_v2_mRNA10358	cytokinin-o-glucosyltransferase	EC:2.4.1.0	GO:0016758|GO:0008152	F:transferase activity, transferring hexosyl groups; P:metabolic process	gi|357496757|ref|XP_003618667.1|Cytokinin-O-glucosyltransferase [Medicago truncatula] >gi|355493682|gb|AES74885.1| Cytokinin-O-glucosyltransferase [Medicago truncatula]	486	419	IPR002213	UDP-glucuronosyl/UDP-glucosyltransferase	GO:0008152|GO:0016758			virNOG04662	UDP-Glycosyltransferase	CG	1859	Q9LME8	Complete	56.6667	486	487		3	108	1563	10	484	sp=UDP-glycosyltransferase 85A7; Arabidopsis thaliana (Mouse-ear cress).
Tp57577_TGAC_v2_mRNA10359	cytokinin-o-glucosyltransferase	EC:2.4.1.0	GO:0016758|GO:0008152	F:transferase activity, transferring hexosyl groups; P:metabolic process	gi|357496755|ref|XP_003618666.1|Cytokinin-O-glucosyltransferase [Medicago truncatula] >gi|355493681|gb|AES74884.1| Cytokinin-O-glucosyltransferase [Medicago truncatula]	295	235	IPR002213	UDP-glucuronosyl/UDP-glucosyltransferase	GO:0008152|GO:0016758			virNOG04662	UDP-Glycosyltransferase	CG	1045	Q9LME8	C-terminus	44.0895	292	487	Unexpected stop codon in the beginning of your sequence, your sequence is shorter than subject: 292 - 487	1	1	876	173	485	sp=UDP-glycosyltransferase 85A7; Arabidopsis thaliana (Mouse-ear cress).
Tp57577_TGAC_v2_mRNA1036				F:molecular_function; P:biological_process; C:cellular_component; P:response to karrikin	gi|357485219|ref|XP_003612897.1|hypothetical protein MTR_5g030280 [Medicago truncatula] >gi|355514232|gb|AES95855.1| hypothetical protein MTR_5g030280 [Medicago truncatula]	160	138	IPR009288|IPR013024	AIG2-like|Butirosin biosynthesis, BtrG-like				virNOG27210	AIG2-like family	S	1053	G7KF20	Complete	85.625	164	171		1	184	673	1	160	tr=Putative uncharacterized protein; Medicago truncatula (Barrel medic) (Medicago tribuloides).
Tp57577_TGAC_v2_mRNA10360	malonyl- isoflavone 7-o-glucoside-6 -o-malonyltransferase	EC:2.3.1.0	GO:0016747	F:transferase activity, transferring acyl groups other than amino-acyl groups	gi|133874208|dbj|BAF49307.1|putative anthocyanin malonyltransferase [Clitoria ternatea]	463	343	IPR003480|IPR023213	Transferase|Chloramphenicol acetyltransferase-like domain	GO:0016747			virNOG31177	Transferase family	S	1582	A4F1S4	Complete	61.9154	457	456		2	41	1409	7	451	tr=Putative anthocyanin malonyltransferase; Clitoria ternatea (Butterfly pea).
Tp57577_TGAC_v2_mRNA10361				F:kinase activity; P:oxidation-reduction process; F:oxidoreductase activity; P:phosphorylation; F:2-alkenal reductase [NAD(P)] activity	gi|356496010|ref|XP_003516863.1|PREDICTED: piriformospora indica-insensitive protein 2-like [Glycine max]	49	33									589	K7K2T2	Internal	56	161	465	Separated hits, possible frame ERROR between 239 and 241, Unexpected stop codon in the beginning of your sequence, Unexpected STOP codon at 3' end. Distance to subject end: 195 aas, your sequence is shorter than subject: 161 - 465	3	3	483	104	175	tr=Uncharacterized protein; Glycine max (Soybean) (Glycine hispida).
Tp57577_TGAC_v2_mRNA10362	protein	EC:2.7.11.23	GO:0008353|GO:0003677|GO:0006468|GO:0005524|GO:0009069	F:RNA polymerase II carboxy-terminal domain kinase activity; F:DNA binding; P:protein phosphorylation; F:ATP binding; P:serine family amino acid metabolic process	gi|357513141|ref|XP_003626859.1|hypothetical protein MTR_8g011330 [Medicago truncatula] >gi|355520881|gb|AET01335.1| hypothetical protein MTR_8g011330 [Medicago truncatula]	169	157	IPR003594	Histidine kinase-like ATPase, ATP-binding domain	GO:0005524			virNOG01851	0	S	509	G7LEB1	Internal	87.574	169	1702	Distance to subject end: 1517 aas, your sequence is shorter than subject: 169 - 1702	2	2	508	17	185	tr=Putative uncharacterized protein; Medicago truncatula (Barrel medic) (Medicago tribuloides).
Tp57577_TGAC_v2_mRNA10363	protein		GO:0003676	F:nucleic acid binding	gi|357469423|ref|XP_003604996.1|hypothetical protein MTR_4g022640 [Medicago truncatula] >gi|355506051|gb|AES87193.1| hypothetical protein MTR_4g022640 [Medicago truncatula]	92	69						virNOG23000	0	R	539	G7JVP1	Putative N-terminus	53.2609	94	513	Distance to subject end: 391 aas, Unexpected STOP codon in 5 prime region, your sequence is shorter than subject: 94 - 513	3	258	533	29	120	tr=Putative uncharacterized protein; Medicago truncatula (Barrel medic) (Medicago tribuloides).
Tp57577_TGAC_v2_mRNA10364				F:metal ion binding; F:zinc ion binding; F:methyltransferase activity; F:transferase activity; F:histone-lysine N-methyltransferase activity; P:methylation; P:histone lysine methylation	gi|357464587|ref|XP_003602575.1|Zinc finger protein ubi-d4 [Medicago truncatula] >gi|355491623|gb|AES72826.1| Zinc finger protein ubi-d4 [Medicago truncatula]	81	55						virNOG03103	histone-lysine n-methyltransferase	K	569	B9RU15	Misassembled	47.5		374	Coding sequence with some errors, ERROR#1, contains sense and antisense hits!!!, putative chimeric sequence,						sp=Probable Histone-lysine N-methyltransferase ATXR5; Ricinus communis (Castor bean).
Tp57577_TGAC_v2_mRNA10365	transcription factor bhlh123-like		GO:0046983	F:protein dimerization activity	gi|358345067|ref|XP_003636605.1|Transcription factor bHLH123 [Medicago truncatula] >gi|355502540|gb|AES83743.1| Transcription factor bHLH123 [Medicago truncatula]	450	384	IPR011598	Myc-type, basic helix-loop-helix (bHLH) domain	GO:0046983			virNOG16474	transcription factor	K	2278	Q8GXT3	Complete	45.7077	447	454		2	359	1697	38	454	sp=Transcription factor bHLH123; Arabidopsis thaliana (Mouse-ear cress).
Tp57577_TGAC_v2_mRNA10366	indole-3-acetic acid-amido synthetase		GO:0010279|GO:0009826|GO:0009734|GO:0009507	F:indole-3-acetic acid amido synthetase activity; P:unidimensional cell growth; P:auxin mediated signaling pathway; C:chloroplast	gi|356543199|ref|XP_003540050.1|PREDICTED: indole-3-acetic acid-amido synthetase GH3.6-like [Glycine max]	607	587	IPR004993	GH3 auxin-responsive promoter		EC:6.3.2.-	KEGG: 00300+6.3.2.-|KEGG: 00380+6.3.2.-	virNOG09400	Indole-3-acetic acid-amido synthetase	R	2437	Q9LSQ4	Complete	81.6092	607	612		1	190	2008	1	609	sp=Indole-3-acetic acid-amido synthetase GH3.6; Arabidopsis thaliana (Mouse-ear cress).
Tp57577_TGAC_v2_mRNA10367				C:heterotrimeric G-protein complex; P:photoperiodism, flowering; C:Cul4-RING ubiquitin ligase complex	gi|356545205|ref|XP_003541035.1|PREDICTED: LOW QUALITY PROTEIN: WD repeat-containing protein 25-like [Glycine max]	303	218	IPR001680|IPR017986|IPR015943|IPR019775	WD40 repeat|WD40-repeat-containing domain|WD40/YVTN repeat-like-containing domain|WD40 repeat, conserved site	GO:0005515			virNOG01975	WD repeat-containing protein 25-like	R	1902	Q8W1K8	Complete	29.3233	568	370	your sequence is longer than subject: 568 - 370	1	103	1804	119	248	sp=Protein Mut11; Chlamydomonas reinhardtii (Chlamydomonas smithii).
Tp57577_TGAC_v2_mRNA10368	vacuolar amino acid transporter 1-like		GO:0016021	C:integral to membrane	gi|356577245|ref|XP_003556738.1|PREDICTED: vacuolar amino acid transporter 1-like [Glycine max]	408	343	IPR013057	Amino acid transporter, transmembrane				virNOG00890	amino acid transporter	E	1347	K7N182	Complete	70.8333	410	407		2	26	1253	1	404	tr=Uncharacterized protein; Glycine max (Soybean) (Glycine hispida).
Tp57577_TGAC_v2_mRNA10369	helicase-like protein		GO:0005524|GO:0004386	F:ATP binding; F:helicase activity	gi|357506285|ref|XP_003623431.1|Helicase-like protein [Medicago truncatula] >gi|355498446|gb|AES79649.1| Helicase-like protein [Medicago truncatula]	196	163						virNOG02250	Retrotransposon protein	D	1361	G7KU67	Putative N-terminus	67.4877	207	790	Unexpected STOP codon at 3' end. Distance to subject end: 435 aas, Unexpected STOP codon in 5 prime region, your sequence is shorter than subject: 207 - 790	2	719	1336	156	354	tr=Helicase-like protein; Medicago truncatula (Barrel medic) (Medicago tribuloides).
Tp57577_TGAC_v2_mRNA1037	copper transporter		GO:0035434|GO:0031224|GO:0005375	P:copper ion transmembrane transport; C:intrinsic to membrane; F:copper ion transmembrane transporter activity	gi|357472993|ref|XP_003606781.1|Copper transporter [Medicago truncatula] >gi|355507836|gb|AES88978.1| Copper transporter [Medicago truncatula]	184	117	IPR007274	Ctr copper transporter	GO:0005375|GO:0016021|GO:0035434			virNOG23019	copper transporter	P	677	Q39065	Putative Complete	46.2963	145	170	query STOP codon is far from subject stop. Distance to subject end: 16 aas, your sequence is shorter than subject: 145 - 170	1	25	457	46	153	sp=Copper transporter 1; Arabidopsis thaliana (Mouse-ear cress).
Tp57577_TGAC_v2_mRNA10370				C:cytoplasm; C:heterotrimeric G-protein complex; P:photoperiodism, flowering; C:Cul4-RING ubiquitin ligase complex	gi|356575793|ref|XP_003556021.1|PREDICTED: WD repeat-containing protein 25-like [Glycine max]	147	124	IPR001680|IPR017986|IPR015943	WD40 repeat|WD40-repeat-containing domain|WD40/YVTN repeat-like-containing domain	GO:0005515			virNOG01975	WD repeat-containing protein 25-like	R	1418	V7ALU5	Complete	83.7398	222	137	your sequence is longer than subject: 222 - 137	1	145	808	15	137	tr=Uncharacterized protein; Phaseolus vulgaris (Kidney bean) (French bean).
Tp57577_TGAC_v2_mRNA10371	uncharacterized protein cbei_0202-like		GO:0050660|GO:0016491|GO:0055114|GO:0009507|GO:0015979	F:flavin adenine dinucleotide binding; F:oxidoreductase activity; P:oxidation-reduction process; C:chloroplast; P:photosynthesis	gi|356522858|ref|XP_003530060.1|PREDICTED: uncharacterized protein Cbei_0202-like [Glycine max]	432	360	IPR001327|IPR023753	Pyridine nucleotide-disulphide oxidoreductase, NAD-binding domain|Pyridine nucleotide-disulphide oxidoreductase, FAD/NAD(P)-binding domain	GO:0016491|GO:0050660|GO:0055114			virNOG02460	FAD binding domain	R	4281	K7L0U6	Complete	76.6204	1278	590	your sequence is longer than subject: 1278 - 590	2	335	4166	20	575	tr=Uncharacterized protein; Glycine max (Soybean) (Glycine hispida).
Tp57577_TGAC_v2_mRNA10372							360									549		putative_coding					3	0	300
Tp57577_TGAC_v2_mRNA10373	helicase-like protein		GO:0005524|GO:0004386	F:ATP binding; F:helicase activity	gi|357441935|ref|XP_003591245.1|ATP-dependent DNA helicase PIF1 [Medicago truncatula] >gi|355480293|gb|AES61496.1| ATP-dependent DNA helicase PIF1 [Medicago truncatula]	156	128						virNOG02250	Retrotransposon protein	D	751	G7IZZ2	C-terminus	66.2338	224	1026	Unexpected stop codon in the beginning of your sequence, your sequence is shorter than subject: 224 - 1026	1	1	672	872	1025	tr=Helicase-like protein; Medicago truncatula (Barrel medic) (Medicago tribuloides).
Tp57577_TGAC_v2_mRNA10374							128									434		unknown					2	42	279
Tp57577_TGAC_v2_mRNA10375	receptor protein kinase perk1	EC:2.7.11.0	GO:0005886|GO:0006468|GO:0005524|GO:0004674|GO:0009536|GO:0009069	C:plasma membrane; P:protein phosphorylation; F:ATP binding; F:protein serine/threonine kinase activity; C:plastid; P:serine family amino acid metabolic process	gi|357500791|ref|XP_003620684.1|Somatic embryogenesis receptor kinase [Medicago truncatula] >gi|355495699|gb|AES76902.1| Somatic embryogenesis receptor kinase [Medicago truncatula]	214	150	IPR003404|IPR001245|IPR011009|IPR013320|IPR000719|IPR017441	Alphaherpesvirus glycoprotein E|Serine-threonine/tyrosine-protein kinase catalytic domain|Protein kinase-like domain|Concanavalin A-like lectin/glucanase, subgroup|Protein kinase domain|Protein kinase, ATP binding site	GO:0016020|GO:0004672|GO:0006468|GO:0016772|GO:0005524			virNOG01918	proline-rich receptor-like protein kinase	T	1337	Q9LV48-2	N-terminus	84.6154	388	615	Unexpected STOP codon at 3' end. Distance to subject end: 270 aas, your sequence is shorter than subject: 388 - 615	1	151	1312	214	330	Isoform 2 of Proline-rich receptor-like protein kinase PERK1 OS=Arabidopsis thaliana GN=PERK1
Tp57577_TGAC_v2_mRNA10376				F:molecular_function; P:biological_process; C:nucleus; F:acyl-[acyl-carrier-protein] desaturase activity; P:oxidation-reduction process; F:oxidoreductase activity; F:transition metal ion binding; P:fatty acid metabolic process	gi|357500649|ref|XP_003620613.1|hypothetical protein MTR_6g087760 [Medicago truncatula] >gi|355495628|gb|AES76831.1| hypothetical protein MTR_6g087760 [Medicago truncatula]	836	675	IPR025486	Domain of unknown function DUF4378				virNOG04927	0	S	3137	G7KPE2	Complete	78.3493	806	831	your sequence is shorter than subject: 806 - 831	3	678	3093	1	831	tr=Putative uncharacterized protein; Medicago truncatula (Barrel medic) (Medicago tribuloides).
Tp57577_TGAC_v2_mRNA10377				C:mitochondrion; C:plasma membrane	gi|357500671|ref|XP_003620624.1|hypothetical protein MTR_6g087880 [Medicago truncatula] >gi|355495639|gb|AES76842.1| hypothetical protein MTR_6g087880 [Medicago truncatula]	312	253	IPR004864	Late embryogenesis abundant protein, LEA-14				virNOG05814	harpin-induced protein	S	1480	G7KPF3	Complete	83.3333	312	307		1	322	1255	1	306	tr=Putative uncharacterized protein; Medicago truncatula (Barrel medic) (Medicago tribuloides).
Tp57577_TGAC_v2_mRNA10378	receptor protein kinase perk1	EC:2.7.11.0	GO:0005887|GO:0006468|GO:0005524|GO:0004674|GO:0009069	C:integral to plasma membrane; P:protein phosphorylation; F:ATP binding; F:protein serine/threonine kinase activity; P:serine family amino acid metabolic process	gi|357500791|ref|XP_003620684.1|Somatic embryogenesis receptor kinase [Medicago truncatula] >gi|355495699|gb|AES76902.1| Somatic embryogenesis receptor kinase [Medicago truncatula]	240	204	IPR000719|IPR011009	Protein kinase domain|Protein kinase-like domain	GO:0004672|GO:0005524|GO:0006468|GO:0016772			virNOG01918	proline-rich receptor-like protein kinase	T	1325	Q9LV48-2	C-terminus	47.8873	319	615	Separated hits, possible frame ERROR between 214 and 255, your sequence is shorter than subject: 319 - 615	2	2	956	337	614	Isoform 2 of Proline-rich receptor-like protein kinase PERK1 OS=Arabidopsis thaliana GN=PERK1
Tp57577_TGAC_v2_mRNA10379					gi|357500653|ref|XP_003620615.1|hypothetical protein MTR_6g087780 [Medicago truncatula] >gi|355495630|gb|AES76833.1| hypothetical protein MTR_6g087780 [Medicago truncatula]	45	40									958	G7KPE4	Putative Complete	66.6667	220	54	Separated hits, possible frame ERROR between 301 and 523, W1: There is no M at the beginning, your sequence is longer than subject: 220 - 54	2	155	813	4	45	tr=Putative uncharacterized protein; Medicago truncatula (Barrel medic) (Medicago tribuloides).
Tp57577_TGAC_v2_mRNA1038	disease resistance-responsive (dirigent-like protein) family protein		GO:0016023	C:cytoplasmic membrane-bounded vesicle	gi|356539072|ref|XP_003538024.1|PREDICTED: uncharacterized protein LOC100780969 [Glycine max] >gi|356539074|ref|XP_003538025.1| PREDICTED: uncharacterized protein LOC100781508 [Glycine max]	112	102	IPR004265	Plant disease resistance response protein				virNOG06282	Dirigent-like protein	R	666	Q9LQQ0	C-terminus	64.1026	173	389	Unexpected stop codon in the beginning of your sequence, your sequence is shorter than subject: 173 - 389	1	1	519	274	389	sp=Dirigent protein 25; Arabidopsis thaliana (Mouse-ear cress).
Tp57577_TGAC_v2_mRNA10380	membrane-bound transcription factor site-1 protease	EC:3.4.21.0	GO:0042538|GO:0006629|GO:0004252|GO:0005794|GO:0006508|GO:0005783	P:hyperosmotic salinity response; P:lipid metabolic process; F:serine-type endopeptidase activity; C:Golgi apparatus; P:proteolysis; C:endoplasmic reticulum	gi|357500789|ref|XP_003620683.1|Membrane-bound transcription factor site-1 protease [Medicago truncatula] >gi|355495698|gb|AES76901.1| Membrane-bound transcription factor site-1 protease [Medicago truncatula]	1072	930	IPR015500|IPR000209|IPR022398|IPR023828	Peptidase S8, subtilisin-related|Peptidase S8/S53 domain|Peptidase S8, subtilisin, His-active site|Peptidase S8, subtilisin, Ser-active site	GO:0004252|GO:0006508			virNOG03101	Membrane-bound transcription factor	O	3660	G7KPW9	Complete	86.5672	1026	1091	your sequence is shorter than subject: 1026 - 1091	1	181	3256	23	1091	tr=Membrane-bound transcription factor site-1 protease; Medicago truncatula (Barrel medic) (Medicago tribuloides).
Tp57577_TGAC_v2_mRNA10381	aim1 protein	EC:5.1.2.3|EC:5.3.3.8|EC:1.1.1.35|EC:4.2.1.17	GO:0005618|GO:0008017|GO:0003729|GO:0009845|GO:0005777|GO:0008692|GO:0009908|GO:0004165|GO:0003857|GO:0006635|GO:0000166|GO:0050662|GO:0009507|GO:0004300|GO:0018812|GO:0045298|GO:0006550|GO:0006552|GO:0006554|GO:0006568|GO:0006574|GO:0006633|GO:0018874|GO:0019482|GO:0046251	C:cell wall; F:microtubule binding; F:mRNA binding; P:seed germination; C:peroxisome; F:3-hydroxybutyryl-CoA epimerase activity; P:flower development; F:dodecenoyl-CoA delta-isomerase activity; F:3-hydroxyacyl-CoA dehydrogenase activity; P:fatty acid beta-oxidation; F:nucleotide binding; F:coenzyme binding; C:chloroplast; F:enoyl-CoA hydratase activity; F:3-hydroxyacyl-CoA dehydratase activity; C…	gi|357500631|ref|XP_003620604.1|Peroxisomal fatty acid beta-oxidation multifunctional protein [Medicago truncatula] >gi|355495619|gb|AES76822.1| Peroxisomal fatty acid beta-oxidation multifunctional protein [Medicago truncatula]	738	670	IPR001753|IPR006108|IPR006176|IPR008927|IPR013328|IPR016040|IPR000048|IPR018376	Crotonase superfamily|3-hydroxyacyl-CoA dehydrogenase, C-terminal|3-hydroxyacyl-CoA dehydrogenase, NAD binding|6-phosphogluconate dehydrogenase, C-terminal-like|Dehydrogenase, multihelical|NAD(P)-binding domain|IQ motif, EF-hand binding site|Enoyl-CoA hydratase/isomerase, conserved site	GO:0003824|GO:0008152|GO:0003857|GO:0006631|GO:0016491|GO:0055114|GO:0016616|GO:0050662|GO:0005515	EC:4.2.1.17+1.1.1.35|EC:1.1.1.35|EC:4.2.1.17	KEGG: 00062+4.2.1.17+1.1.1.35|KEGG: 00071+4.2.1.17+1.1.1.35|KEGG: 00120+1.1.1.35|KEGG: 00280+4.2.1.17+1.1.1.35|KEGG: 00281+4.2.1.17+1.1.1.35|KEGG: 00310+4.2.1.17+1.1.1.35|KEGG: 00360+4.2.1.17|KEGG: 00362+4.2.1.17|KEGG: 00380+4.2.1.17+1.1.1.35|KEGG: 00410+4.2.1.17|KEGG: 00592+4.2.1.17|KEGG: 00623+1.1.1.35|KEGG: 00627+4.2.1.17|KEGG: 00640+4.2.1.17|KEGG: 00650+4.2.1.17+1.1.1.35|KEGG: 00720+1.1.1.35|…	virNOG06642	peroxisomal fatty acid beta-oxidation multifunctional protein	I	2599	Q9ZPI6	Complete	72.0165	739	721		2	161	2375	5	717	sp=Peroxisomal fatty acid beta-oxidation multifunctional protein AIM1; Arabidopsis thaliana (Mouse-ear cress).
Tp57577_TGAC_v2_mRNA10382	dynein light chain flagellar outer arm		GO:0005875|GO:0007017	C:microtubule associated complex; P:microtubule-based process	gi|357500651|ref|XP_003620614.1|Dynein light chain [Medicago truncatula] >gi|355495629|gb|AES76832.1| Dynein light chain [Medicago truncatula]	93	86	IPR001372	Dynein light chain, type 1/2	GO:0005875|GO:0007017			virNOG22120	dynein light chain	Z	488	Q39580	Complete	37.931	94	91		2	149	428	6	90	sp=Dynein 8 kDa light chain, flagellar outer arm; Chlamydomonas reinhardtii (Chlamydomonas smithii).
Tp57577_TGAC_v2_mRNA10383				P:regulation of transcription, DNA-dependent; F:sequence-specific DNA binding transcription factor activity; C:nucleus	gi|357500623|ref|XP_003620600.1|Lin-54-like protein [Medicago truncatula] >gi|357500779|ref|XP_003620678.1| Lin-54-like protein [Medicago truncatula] >gi|355495615|gb|AES76818.1| Lin-54-like protein [Medicago truncatula] >gi|355495693|gb|AES76896.1| Lin-54-like protein [Medicago truncatula]	591	465	IPR005172	CRC domain				virNOG09566	tesmin tso1-like cxc	P	2052	Q9SZD1	Putative Complete	50.8803	561	603	Unexpected STOP codon in 5 prime region, your sequence is shorter than subject: 561 - 603	2	287	1966	22	572	sp=Protein tesmin/TSO1-like CXC 5; Arabidopsis thaliana (Mouse-ear cress).
Tp57577_TGAC_v2_mRNA10384	rho guanine nucleotide exchange factor 8-like		GO:0005089|GO:0048731|GO:0044767|GO:0044464|GO:0043087	F:Rho guanyl-nucleotide exchange factor activity; P:system development; P:single-organism developmental process; C:cell part; P:regulation of GTPase activity	gi|332688641|gb|AEE89673.1|RopGEF8 [Medicago truncatula]	590	457	IPR005512	PRONE domain	GO:0005089			virNOG06508	Guanine nucleotide exchange factor	T	2011	Q9LV40	Complete	61.2159	568	523	your sequence is longer than subject: 568 - 523	3	243	1944	84	523	sp=Rho guanine nucleotide exchange factor 8; Arabidopsis thaliana (Mouse-ear cress).
Tp57577_TGAC_v2_mRNA10385	protein raspberry 3		GO:0008033|GO:0005524|GO:0016879|GO:0005737	P:tRNA processing; F:ATP binding; F:ligase activity, forming carbon-nitrogen bonds; C:cytoplasm	gi|357500613|ref|XP_003620595.1|tRNA(Ile)-lysidine synthase [Medicago truncatula] >gi|357500787|ref|XP_003620682.1| tRNA(Ile)-lysidine synthase [Medicago truncatula] >gi|355495610|gb|AES76813.1| tRNA(Ile)-lysidine synthase [Medicago truncatula] >gi|355495697|gb|AES76900.1| tRNA(Ile)-lysidine synthase [Medicago truncatula]	662	571	IPR011063|IPR014729|IPR012795|IPR012094	tRNA(Ile)-lysidine/2-thiocytidine synthase|Rossmann-like alpha/beta/alpha sandwich fold|Lysidine-tRNA(Ile) synthetase, N-terminal|Lysidine-tRNA(Ile) synthetase	GO:0000166|GO:0005524|GO:0005737|GO:0008033|GO:0016879						3158	Q32RJ9	Complete	23.4568	716	420	your sequence is longer than subject: 716 - 420	2	293	2438	47	353	sp=tRNA(Ile)-lysidine synthase, chloroplastic; Zygnema circumcarinatum (Green alga). Plastid; Chloroplast.
Tp57577_TGAC_v2_mRNA10386	protein raspberry 3		GO:0008033|GO:0005524|GO:0016879|GO:0005737	P:tRNA processing; F:ATP binding; F:ligase activity, forming carbon-nitrogen bonds; C:cytoplasm	gi|357500613|ref|XP_003620595.1|tRNA(Ile)-lysidine synthase [Medicago truncatula] >gi|357500787|ref|XP_003620682.1| tRNA(Ile)-lysidine synthase [Medicago truncatula] >gi|355495610|gb|AES76813.1| tRNA(Ile)-lysidine synthase [Medicago truncatula] >gi|355495697|gb|AES76900.1| tRNA(Ile)-lysidine synthase [Medicago truncatula]	358	306	IPR011063|IPR014729|IPR012795|IPR012094	tRNA(Ile)-lysidine/2-thiocytidine synthase|Rossmann-like alpha/beta/alpha sandwich fold|Lysidine-tRNA(Ile) synthetase, N-terminal|Lysidine-tRNA(Ile) synthetase	GO:0000166|GO:0005524|GO:0005737|GO:0008033|GO:0016879			virNOG00217	PP-loop family	R	3184	Q32RJ9	Complete	23.4568	444	420		2	293	1622	47	353	sp=tRNA(Ile)-lysidine synthase, chloroplastic; Zygnema circumcarinatum (Green alga). Plastid; Chloroplast.
Tp57577_TGAC_v2_mRNA10387				P:trichome morphogenesis; C:SCAR complex; F:protein binding; P:actin nucleation	gi|357500633|ref|XP_003620605.1|Protein ABIL1 [Medicago truncatula] >gi|217074254|gb|ACJ85487.1| unknown [Medicago truncatula] >gi|355495620|gb|AES76823.1| Protein ABIL1 [Medicago truncatula]	253	226						virNOG16130	ABIL5-like	S	1405	Q5JMF2	Complete	33.3333	254	254		2	461	1220	38	252	sp=Probable protein ABIL5; Oryza sativa subsp. japonica (Rice).
Tp57577_TGAC_v2_mRNA10388	protein argonaute 4	EC:1.1.1.195|EC:1.1.1.255	GO:0045551|GO:0052747|GO:0003676|GO:0009809|GO:0008270|GO:0000166|GO:0055114|GO:0046029|GO:0009805|GO:0009811	F:cinnamyl-alcohol dehydrogenase activity; F:sinapyl alcohol dehydrogenase activity; F:nucleic acid binding; P:lignin biosynthetic process; F:zinc ion binding; F:nucleotide binding; P:oxidation-reduction process; F:mannitol dehydrogenase activity; P:coumarin biosynthetic process; P:stilbene biosynthetic process	gi|357438545|ref|XP_003589548.1|Cinnamyl alcohol dehydrogenase-related protein [Medicago truncatula] >gi|355478596|gb|AES59799.1| Cinnamyl alcohol dehydrogenase-related protein [Medicago truncatula]	84	83	IPR002085|IPR003165|IPR013154|IPR011032|IPR002328	Alcohol dehydrogenase superfamily, zinc-type|Stem cell self-renewal protein Piwi|Alcohol dehydrogenase GroES-like|GroES (chaperonin 10)-like|Alcohol dehydrogenase, zinc-type, conserved site	GO:0008270|GO:0016491|GO:0055114|GO:0005515			virNOG02079	Cinnamyl alcohol dehydrogenase	Q	1301	Q7XWU3	N-terminus	74.0741	240	360	Unexpected STOP codon at 3' end. Distance to subject end: 162 aas, your sequence is shorter than subject: 240 - 360	2	512	1229	61	141	sp=Probable cinnamyl alcohol dehydrogenase 6; Oryza sativa subsp. japonica (Rice).
Tp57577_TGAC_v2_mRNA10389	zinc finger ran-binding domain-containing protein		GO:0003676|GO:0005622|GO:0000166|GO:0008270	F:nucleic acid binding; C:intracellular; F:nucleotide binding; F:zinc ion binding	gi|357500673|ref|XP_003620625.1|Zinc finger Ran-binding domain-containing protein [Medicago truncatula] >gi|355495640|gb|AES76843.1| Zinc finger Ran-binding domain-containing protein [Medicago truncatula]	201	154	IPR001876	Zinc finger, RanBP2-type	GO:0008270			virNOG15188	ZnF_RBZ	R	1271	G7KPF4	Complete	89.7059	383	379		3	90	1236	31	352	tr=Zinc finger Ran-binding domain-containing protein; Medicago truncatula (Barrel medic) (Medicago tribuloides).
Tp57577_TGAC_v2_mRNA1039	ubiquitin carboxyl-terminal hydrolase		GO:0008233|GO:0009987|GO:0019538	F:peptidase activity; P:cellular process; P:protein metabolic process	gi|357452447|ref|XP_003596500.1|Ubiquitin carboxyl-terminal hydrolase [Medicago truncatula] >gi|355485548|gb|AES66751.1| Ubiquitin carboxyl-terminal hydrolase [Medicago truncatula]	265	183	IPR027417|IPR018095	P-loop containing nucleoside triphosphate hydrolase|Thymidylate kinase, conserved site	GO:0004798|GO:0005524|GO:0006233	EC:2.7.4.9	KEGG: 00240+2.7.4.9|MetaCyc: PWY-6545|MetaCyc: PWY-7184|MetaCyc: PWY-7187|MetaCyc: PWY-7197|MetaCyc: PWY-7198|MetaCyc: PWY-7210	virNOG07284	ubiquitin carboxyl-terminal hydrolase	O	1820	Q8L6Y1	Putative N-terminus	46.6667	577	797	Unexpected STOP codon at 3' end. Distance to subject end: 242 aas, atg_distance in limit (1-15): atg_distance = 14, Unexpected STOP codon in 5 prime region, your sequence is shorter than subject: 577 - 797	2	53	1780	342	531	sp=Ubiquitin carboxyl-terminal hydrolase 14; Arabidopsis thaliana (Mouse-ear cress).
Tp57577_TGAC_v2_mRNA10390	rna-directed dna polymerase ribonuclease	EC:3.1.26.4|EC:2.7.7.49	GO:0004523|GO:0003964|GO:0006278|GO:0003723|GO:0051252	F:ribonuclease H activity; F:RNA-directed DNA polymerase activity; P:RNA-dependent DNA replication; F:RNA binding; P:regulation of RNA metabolic process	gi|124359510|gb|ABD28627.2|RNA-directed DNA polymerase (Reverse transcriptase); Ribonuclease H [Medicago truncatula]	403	327	IPR005135|IPR025558	Endonuclease/exonuclease/phosphatase|Domain of unknown function DUF4283				virNOG38730	0	R	2764	Q2HUN6	Putative N-terminus	68.2382	611	1296	Unexpected STOP codon at 3' end. Distance to subject end: 376 aas, Unexpected STOP codon in 5 prime region, your sequence is shorter than subject: 611 - 1296	2	59	1888	34	436	tr=RNA-directed DNA polymerase (Reverse transcriptase); Ribonuclease H; Medicago truncatula (Barrel medic) (Medicago tribuloides).
Tp57577_TGAC_v2_mRNA10391							327									710		coding					1	462	687
Tp57577_TGAC_v2_mRNA10392							327									348		putative_coding					1	0	276
Tp57577_TGAC_v2_mRNA10393	tetratricopeptide repeat protein 7b		GO:0005739	C:mitochondrion	gi|357441063|ref|XP_003590809.1|Tetratricopeptide repeat protein 7B [Medicago truncatula] >gi|355479857|gb|AES61060.1| Tetratricopeptide repeat protein 7B [Medicago truncatula]	712	658	IPR001440|IPR011990|IPR019734|IPR013026	Tetratricopeptide TPR1|Tetratricopeptide-like helical|Tetratricopeptide repeat|Tetratricopeptide repeat-containing domain	GO:0005515			virNOG07681	tetratricopeptide repeat protein	T	2295	G7I4S4	Putative Complete	89.782	733	745	Unexpected STOP codon in 5 prime region,	1	79	2277	12	745	tr=Tetratricopeptide repeat protein 7B; Medicago truncatula (Barrel medic) (Medicago tribuloides).
Tp57577_TGAC_v2_mRNA10394							658									1563		putative_coding					-1	0	771
Tp57577_TGAC_v2_mRNA10395							658									755		putative_coding					2	195	618
Tp57577_TGAC_v2_mRNA10396	peptide transporter ptr3-a		GO:0042538|GO:0080052|GO:0042742|GO:0009624|GO:0042939|GO:0009753|GO:0042936|GO:0043201|GO:0009611|GO:0009751|GO:0009737|GO:0042937|GO:0016020|GO:0042938|GO:0080053	P:hyperosmotic salinity response; P:response to histidine; P:defense response to bacterium; P:response to nematode; P:tripeptide transport; P:response to jasmonic acid stimulus; F:dipeptide transporter activity; P:response to leucine; P:response to wounding; P:response to salicylic acid stimulus; P:response to abscisic acid stimulus; F:tripeptide transporter activity; C:membrane; P:dipeptide tran…	gi|357441053|ref|XP_003590804.1|Peptide transporter PTR3-A [Medicago truncatula] >gi|355479852|gb|AES61055.1| Peptide transporter PTR3-A [Medicago truncatula]	593	569	IPR000109|IPR016196	Proton-dependent oligopeptide transporter family|Major facilitator superfamily domain, general substrate transporter	GO:0005215|GO:0006810|GO:0016020		Reactome: REACT_15518|Reactome: REACT_19419	virNOG05710	peptide transporter	P	2225	Q9FNL7	Complete	70.4082	596	582		1	184	1969	1	582	sp=Protein NRT1/ PTR FAMILY 5.2; Arabidopsis thaliana (Mouse-ear cress).
Tp57577_TGAC_v2_mRNA10397	26s proteasome subunit 4	EC:3.6.4.3	GO:0043161|GO:0008233|GO:0043248|GO:0008540|GO:0051788|GO:0009933|GO:0009965|GO:0009408|GO:0005524|GO:0008568|GO:0048829|GO:0035266|GO:0046686|GO:0005737|GO:0010078|GO:0005886	P:proteasomal ubiquitin-dependent protein catabolic process; F:peptidase activity; P:proteasome assembly; C:proteasome regulatory particle, base subcomplex; P:response to misfolded protein; P:meristem structural organization; P:leaf morphogenesis; P:response to heat; F:ATP binding; F:microtubule-severing ATPase activity; P:root cap development; P:meristem growth; P:response to cadmium ion; C:cyto…	gi|356505102|ref|XP_003521331.1|PREDICTED: 26S proteasome regulatory subunit 4 homolog A-like [Glycine max]	446	416	IPR003959|IPR027417|IPR003593|IPR005937|IPR003960	ATPase, AAA-type, core|P-loop containing nucleoside triphosphate hydrolase|AAA+ ATPase domain|26S proteasome subunit P45|ATPase, AAA-type, conserved site	GO:0005524|GO:0000166|GO:0017111|GO:0005737|GO:0016787|GO:0030163		Reactome: REACT_11045|Reactome: REACT_13|Reactome: REACT_13635|Reactome: REACT_152|Reactome: REACT_1538|Reactome: REACT_383|Reactome: REACT_578|Reactome: REACT_6185|Reactome: REACT_6850	virNOG03606	26s proteasome regulatory subunit	O	1936	Q9SZD4	Complete	95.0673	447	443		3	234	1572	1	443	sp=26S proteasome regulatory subunit 4 homolog A; Arabidopsis thaliana (Mouse-ear cress).
Tp57577_TGAC_v2_mRNA10398					gi|358347867|ref|XP_003637972.1|hypothetical protein MTR_115s0011 [Medicago truncatula] >gi|358347988|ref|XP_003638032.1| hypothetical protein MTR_116s0055 [Medicago truncatula] >gi|355503907|gb|AES85110.1| hypothetical protein MTR_115s0011 [Medicago truncatula] >gi|355503967|gb|AES85170.1| hypothetical protein MTR_116s0055 [Medicago truncatula]	85	63						virNOG25470	Plant transposase (Ptta/En/Spm family)	S	484	G8A0X2	Putative N-terminus	61.7021	103	207	Unexpected STOP codon at 3' end. Distance to subject end: 53 aas, Unexpected STOP codon in 5 prime region, your sequence is shorter than subject: 103 - 207	3	150	455	60	153	tr=Putative uncharacterized protein; Medicago truncatula (Barrel medic) (Medicago tribuloides).
Tp57577_TGAC_v2_mRNA10399					gi|356545932|ref|XP_003541387.1|PREDICTED: ankyrin repeat-containing protein At2g01680-like [Glycine max]	275	204	IPR027001|IPR027002|IPR020683|IPR026961|IPR002110	Caskin/Ankyrin repeat-containing protein|Ankyrin repeat-containing protein At2g01680|Ankyrin repeat-containing domain|PGG domain|Ankyrin repeat	GO:0005515			virNOG01865	ankyrin repeat-containing protein	R	1420	Q9ZU96	Putative N-terminus	26.7797	341	532	Unexpected STOP codon at 3' end. Distance to subject end: 72 aas, Unexpected STOP codon in 5 prime region, your sequence is shorter than subject: 341 - 532	3	279	1298	97	387	sp=Ankyrin repeat-containing protein At2g01680; Arabidopsis thaliana (Mouse-ear cress).
Tp57577_TGAC_v2_mRNA104				C:nucleus	gi|356500449|ref|XP_003519044.1|PREDICTED: uncharacterized protein LOC100816927 [Glycine max]	198	116	IPR008889	VQ				virNOG24392	VQ motif	S	1166	V7BKY0	Complete	55.0562	184	168		3	336	885	12	168	tr=Uncharacterized protein; Phaseolus vulgaris (Kidney bean) (French bean).
Tp57577_TGAC_v2_mRNA1040	uncharacterized protein	EC:3.2.1.55	GO:0009505|GO:0005773|GO:0046556|GO:0016023|GO:0046373|GO:0009117	C:plant-type cell wall; C:vacuole; F:alpha-N-arabinofuranosidase activity; C:cytoplasmic membrane-bounded vesicle; P:L-arabinose metabolic process; P:nucleotide metabolic process	gi|357472921|ref|XP_003606745.1|hypothetical protein MTR_4g065150 [Medicago truncatula] >gi|355507800|gb|AES88942.1| hypothetical protein MTR_4g065150 [Medicago truncatula]	159	152	IPR012878	Protein of unknown function DUF1680				virNOG07830	Putative glycosyl hydrolase of unknown function (DUF1680)	R	1369	G7JCI1	N-terminus	89.3082	274	617	Unexpected STOP codon at 3' end. Distance to subject end: 360 aas, your sequence is shorter than subject: 274 - 617	3	294	1113	13	171	tr=Putative uncharacterized protein; Medicago truncatula (Barrel medic) (Medicago tribuloides).
Tp57577_TGAC_v2_mRNA10400	plastid protein		GO:0002103|GO:0009657|GO:0009507|GO:0005739	P:endonucleolytic cleavage of tetracistronic rRNA transcript (SSU-rRNA, LSU-rRNA, 4.5S-rRNA, 5S-rRNA); P:plastid organization; C:chloroplast; C:mitochondrion	gi|224102209|ref|XP_002312591.1|predicted protein [Populus trichocarpa] >gi|222852411|gb|EEE89958.1| predicted protein [Populus trichocarpa]	192	153						virNOG09174	DAG protein	S	978	Q38732	Complete	60.5769	234	230		1	85	784	80	183	sp=DAG protein, chloroplastic; Antirrhinum majus (Garden snapdragon).
Tp57577_TGAC_v2_mRNA10401	soluble inorganic pyrophosphatase	EC:3.6.1.1	GO:0046686|GO:0004427|GO:0005737|GO:0000287|GO:0006119	P:response to cadmium ion; F:inorganic diphosphatase activity; C:cytoplasm; F:magnesium ion binding; P:oxidative phosphorylation	gi|357440503|ref|XP_003590529.1|Soluble inorganic pyrophosphatase [Medicago truncatula] >gi|355479577|gb|AES60780.1| Soluble inorganic pyrophosphatase [Medicago truncatula]	216	216	IPR008162	Inorganic pyrophosphatase	GO:0000287|GO:0004427|GO:0005737|GO:0006796	EC:3.6.1.1	KEGG: 00190+3.6.1.1|Reactome: REACT_21259|Reactome: REACT_71	virNOG10421	soluble inorganic	C	1438	Q43187	Complete	83.7563	217	211		2	266	914	15	211	sp=Soluble inorganic pyrophosphatase; Solanum tuberosum (Potato).
Tp57577_TGAC_v2_mRNA10402					gi|357452137|ref|XP_003596345.1|hypothetical protein MTR_2g076190 [Medicago truncatula] >gi|355485393|gb|AES66596.1| hypothetical protein MTR_2g076190 [Medicago truncatula]	148	83									597	G7ITH8	N-terminus	52.7027	146	321	Unexpected STOP codon at 3' end. Distance to subject end: 136 aas, your sequence is shorter than subject: 146 - 321	2	62	497	1	148	tr=Putative uncharacterized protein; Medicago truncatula (Barrel medic) (Medicago tribuloides).
Tp57577_TGAC_v2_mRNA10403				C:mitochondrion	gi|357486145|ref|XP_003613360.1|hypothetical protein MTR_5g035670 [Medicago truncatula] >gi|355514695|gb|AES96318.1| hypothetical protein MTR_5g035670 [Medicago truncatula]	181	115						virNOG04074	expressed protein	S	1369	V7C819	C-terminus	40.3727	386	394	Unexpected stop codon in the beginning of your sequence,	1	1	1158	136	394	tr=Uncharacterized protein; Phaseolus vulgaris (Kidney bean) (French bean).
Tp57577_TGAC_v2_mRNA10404							115									2712		unknown				Non coding ORF found >= 200 nt	0	0	0
Tp57577_TGAC_v2_mRNA10405	udp-galactose transporter 3		GO:0055085|GO:0015165|GO:0015711|GO:0015781|GO:0044425|GO:0008643	P:transmembrane transport; F:pyrimidine nucleotide-sugar transmembrane transporter activity; P:organic anion transport; P:pyrimidine nucleotide-sugar transport; C:membrane part; P:carbohydrate transport	gi|357486691|ref|XP_003613633.1|Solute carrier family protein [Medicago truncatula] >gi|87241136|gb|ABD32994.1| UDP-galactose transporter homolog 1, related [Medicago truncatula] >gi|355514968|gb|AES96591.1| Solute carrier family protein [Medicago truncatula]	75	57						virNOG00167	udp-galactose transporter	G	1200	Q9M9S6	Putative Complete	61.3333	177	331	query STOP codon too far from subject stop. Distance to subject end: 214 aas, putative chimeric sequence, your sequence is shorter than subject: 177 - 331	2	29	557	14	88	sp=UDP-galactose/UDP-glucose transporter 3; Arabidopsis thaliana (Mouse-ear cress).
Tp57577_TGAC_v2_mRNA10406	atp-dependent dna helicase pif1		GO:0097159|GO:1901363	F:organic cyclic compound binding; F:heterocyclic compound binding	gi|357450467|ref|XP_003595510.1|Replication protein A 70 kDa DNA-binding subunit [Medicago truncatula] >gi|355484558|gb|AES65761.1| Replication protein A 70 kDa DNA-binding subunit [Medicago truncatula]	65	47	IPR013955|IPR012340	Replication factor A, C-terminal|Nucleic acid-binding, OB-fold							484	V7BI19	Internal	53.125	137	313	Unexpected stop codon in the beginning of your sequence, Unexpected STOP codon at 3' end. Distance to subject end: 42 aas, your sequence is shorter than subject: 137 - 313	2	2	409	182	245	tr=Uncharacterized protein; Phaseolus vulgaris (Kidney bean) (French bean).
Tp57577_TGAC_v2_mRNA10407	protein phosphatase 2c-like protein 44-like		GO:0008152|GO:0003824	P:metabolic process; F:catalytic activity	gi|357441117|ref|XP_003590836.1|Protein phosphatase 2C [Medicago truncatula] >gi|355479884|gb|AES61087.1| Protein phosphatase 2C [Medicago truncatula]	107	103						virNOG12959	Protein phosphatase 2C-like protein	T	447	Q9LW60	N-terminus	43.4343	109	260	Unexpected STOP codon at 3' end. Distance to subject end: 149 aas, your sequence is shorter than subject: 109 - 260	1	100	424	10	102	sp=Putative protein phosphatase 2C-like protein 44; Arabidopsis thaliana (Mouse-ear cress).
Tp57577_TGAC_v2_mRNA10408	pleckstrin homology domain family a		GO:0046836|GO:0051861|GO:0005886|GO:0017089|GO:0009536	P:glycolipid transport; F:glycolipid binding; C:plasma membrane; F:glycolipid transporter activity; C:plastid	gi|357441113|ref|XP_003590834.1|Pleckstrin homology domain-containing protein [Medicago truncatula] >gi|217075787|gb|ACJ86253.1| unknown [Medicago truncatula] >gi|355479882|gb|AES61085.1| Pleckstrin homology domain-containing protein [Medicago truncatula]	202	196	IPR014830	Glycolipid transfer protein domain	GO:0005737|GO:0017089|GO:0046836|GO:0051861			virNOG07750	glycolipid transfer protein	G	1114	B7FNC0	Complete	93.0348	203	202		3	159	765	1	201	tr=Pleckstrin homology domain-containing protein; Medicago truncatula (Barrel medic) (Medicago tribuloides).
Tp57577_TGAC_v2_mRNA10409	cyclin-dependent kinase	EC:2.7.11.23|EC:2.7.11.22	GO:0010389|GO:0008353|GO:0000307|GO:0016572|GO:0051301|GO:0005524|GO:0004693|GO:0009755|GO:0009934|GO:0007067|GO:0009069|GO:0000074	P:regulation of G2/M transition of mitotic cell cycle; F:RNA polymerase II carboxy-terminal domain kinase activity; C:cyclin-dependent protein kinase holoenzyme complex; P:histone phosphorylation; P:cell division; F:ATP binding; F:cyclin-dependent protein serine/threonine kinase activity; P:hormone-mediated signaling pathway; P:regulation of meristem structural organization; P:mitosis; P:serine f…	gi|1806146|emb|CAA65982.1|cdc2MsF [Medicago sativa]	313	305	IPR000719|IPR011009|IPR002290|IPR017441|IPR008271	Protein kinase domain|Protein kinase-like domain|Serine/threonine- / dual specificity protein kinase, catalytic domain|Protein kinase, ATP binding site|Serine/threonine-protein kinase, active site	GO:0004672|GO:0005524|GO:0006468|GO:0016772|GO:0004674			virNOG08146	Cyclin-dependent kinase	D	1324	Q38775	Complete	83.6601	315	312		2	143	1085	9	312	sp=Cell division control protein 2 homolog D; Antirrhinum majus (Garden snapdragon).
Tp57577_TGAC_v2_mRNA1041	mitochondrial carnitine acylcarnitine carrier-like protein		GO:0055085|GO:0015822|GO:0016021|GO:0009507|GO:0005739	P:transmembrane transport; P:ornithine transport; C:integral to membrane; C:chloroplast; C:mitochondrion	gi|357485261|ref|XP_003612918.1|Mitochondrial carnitine/acylcarnitine carrier-like protein [Medicago truncatula] >gi|355514253|gb|AES95876.1| Mitochondrial carnitine/acylcarnitine carrier-like protein [Medicago truncatula]	297	278	IPR018108|IPR023395	Mitochondrial substrate/solute carrier|Mitochondrial carrier domain				virNOG04656	mitochondrial carnitine acylcarnitine carrier-like	C	1468	Q93XM7	Complete	77.6667	298	300		1	253	1144	1	300	sp=Mitochondrial carnitine/acylcarnitine carrier-like protein; Arabidopsis thaliana (Mouse-ear cress).
Tp57577_TGAC_v2_mRNA10410				F:catalytic activity	gi|124360558|gb|ABN08564.1|RNA-directed DNA polymerase (Reverse transcriptase) [Medicago truncatula]	123	72						virNOG27119	Endonuclease/Exonuclease/phosphatase family	R	1548	A2Q4L4	Putative N-terminus	46.6165	357	977	Unexpected STOP codon at 3' end. Distance to subject end: 590 aas, Unexpected STOP codon in 5 prime region, your sequence is shorter than subject: 357 - 977	2	431	1498	248	380	tr=RNA-directed DNA polymerase (Reverse transcriptase); Medicago truncatula (Barrel medic) (Medicago tribuloides).
Tp57577_TGAC_v2_mRNA10411	kinesin like protein		GO:0007018|GO:0005875|GO:0005524|GO:0009536|GO:0003777|GO:0005874	P:microtubule-based movement; C:microtubule associated complex; F:ATP binding; C:plastid; F:microtubule motor activity; C:microtubule	gi|357441107|ref|XP_003590831.1|Kinesin like protein [Medicago truncatula] >gi|355479879|gb|AES61082.1| Kinesin like protein [Medicago truncatula]	760	608	IPR027640|IPR001752|IPR027417	Kinesin-like protein|Kinesin, motor domain|P-loop containing nucleoside triphosphate hydrolase	GO:0003777|GO:0005871|GO:0007018|GO:0005524|GO:0008017			virNOG14958	kinesin-like protein KIF11-like	Z	3144	G7I4U6	Complete	88.4211	744	754		2	170	2399	1	754	tr=Kinesin like protein; Medicago truncatula (Barrel medic) (Medicago tribuloides).
Tp57577_TGAC_v2_mRNA10412	pho1-like protein		GO:0005886|GO:0016036|GO:0016021|GO:0006817	C:plasma membrane; P:cellular response to phosphate starvation; C:integral to membrane; P:phosphate ion transport	gi|356535386|ref|XP_003536227.1|PREDICTED: phosphate transporter PHO1-like [Glycine max]	185	178	IPR004342	EXS, C-terminal	GO:0016021			virNOG07223	phosphate transporter	P	820	Q8S403	C-terminus	72.2826	195	782	Unexpected stop codon in the beginning of your sequence, your sequence is shorter than subject: 195 - 782	2	2	583	598	781	sp=Phosphate transporter PHO1; Arabidopsis thaliana (Mouse-ear cress).
Tp57577_TGAC_v2_mRNA10413				C:nucleus	gi|357441121|ref|XP_003590838.1|Epsin-2 [Medicago truncatula] >gi|355479886|gb|AES61089.1| Epsin-2 [Medicago truncatula]	309	225	IPR001026|IPR008942|IPR013809	Epsin domain, N-terminal|ENTH/VHS|Epsin-like, N-terminal				virNOG19476	ENTH domain	F	1382	G7I4V3	Complete	78.9644	310	294		2	188	1115	1	294	tr=Epsin-2; Medicago truncatula (Barrel medic) (Medicago tribuloides).
Tp57577_TGAC_v2_mRNA10414	nac domain ipr003441		GO:0006355|GO:0003677|GO:0044424	P:regulation of transcription, DNA-dependent; F:DNA binding; C:intracellular part	gi|356576364|ref|XP_003556302.1|PREDICTED: uncharacterized protein LOC100808260 [Glycine max]	138	119	IPR003441	NAC domain	GO:0003677|GO:0006355			virNOG07534	Nac domain-containing protein	S	1111	I3SVU3	Complete	62.7907	258	204	your sequence is longer than subject: 258 - 204	1	106	877	1	200	tr=Uncharacterized protein; Medicago truncatula (Barrel medic) (Medicago tribuloides).
Tp57577_TGAC_v2_mRNA10415				P:regulation of actin filament depolymerization; P:regulation of exocytosis; F:protein binding; P:establishment of vesicle localization; P:cellulose microfibril organization; P:plant-type cell wall modification; P:elevation of cytosolic calcium ion concentration; P:cytoplasmic microtubule organization; P:positive regulation of calcium-mediated signaling; C:nucleus; C:cortical microtubule, transve…	gi|217075080|gb|ACJ85900.1|unknown [Medicago truncatula]	226	138	IPR000095	CRIB domain				virNOG24829	P21-Rho-binding domain	S	785	B7FMB7	Complete	62.1495	210	214		2	80	707	1	208	tr=Putative uncharacterized protein; Medicago truncatula (Barrel medic) (Medicago tribuloides).
Tp57577_TGAC_v2_mRNA10416				F:metal ion binding; F:molecular_function; P:biological_process; C:cellular_component	gi|357472731|ref|XP_003606650.1|hypothetical protein MTR_4g063510 [Medicago truncatula] >gi|355507705|gb|AES88847.1| hypothetical protein MTR_4g063510 [Medicago truncatula]	130	83	IPR007087	Zinc finger, C2H2	GO:0046872						1919	G7JTS8	Complete	56.1538	524	182	your sequence is longer than subject: 524 - 182	2	152	1721	1	182	tr=Putative uncharacterized protein; Medicago truncatula (Barrel medic) (Medicago tribuloides).
Tp57577_TGAC_v2_mRNA10417	60s ribosomal protein l14-1		GO:0005730|GO:0005773|GO:0003735|GO:0005886|GO:0022625|GO:0009507|GO:0006412|GO:0005783|GO:0042254	C:nucleolus; C:vacuole; F:structural constituent of ribosome; C:plasma membrane; C:cytosolic large ribosomal subunit; C:chloroplast; P:translation; C:endoplasmic reticulum; P:ribosome biogenesis	gi|357441115|ref|XP_003590835.1|60S ribosomal protein L14-1 [Medicago truncatula] >gi|355479883|gb|AES61086.1| 60S ribosomal protein L14-1 [Medicago truncatula]	133	127	IPR002784|IPR008991|IPR014722	Ribosomal protein L14|Translation protein SH3-like domain|Ribosomal protein L2 domain 2	GO:0003735|GO:0005622|GO:0005840|GO:0006412			virNOG18134	60S ribosomal protein	J	684	P55844	Complete	88.7097	134	133		1	58	457	1	124	sp=Probable 60S ribosomal protein L14; Pisum sativum (Garden pea).
Tp57577_TGAC_v2_mRNA10418	annotation was added to scaffolds in november 2011~long chain fatty alcohol oxidase fao1	EC:1.1.3.20	GO:0006066|GO:0050660|GO:0009409|GO:0046577|GO:0016020|GO:0055114	P:alcohol metabolic process; F:flavin adenine dinucleotide binding; P:response to cold; F:long-chain-alcohol oxidase activity; C:membrane; P:oxidation-reduction process	gi|356533767|ref|XP_003535431.1|PREDICTED: long-chain-alcohol oxidase FAO1-like [Glycine max]	752	606	IPR000172|IPR007867|IPR012400	Glucose-methanol-choline oxidoreductase, N-terminal|Glucose-methanol-choline oxidoreductase, C-terminal|Alcohol dehydrogenase, long-chain fatty	GO:0016614|GO:0050660|GO:0055114|GO:0046577			virNOG01712	Long-chain-alcohol oxidase	R	2561	B5WWZ8	Complete	63.8184	752	749		2	176	2429	5	747	sp=Long-chain-alcohol oxidase FAO1; Lotus japonicus (Lotus corniculatus var. japonicus).
Tp57577_TGAC_v2_mRNA10419	pho1-like protein		GO:0016021	C:integral to membrane	gi|357441097|ref|XP_003590826.1|Pho1-like protein [Medicago truncatula] >gi|355479874|gb|AES61077.1| Pho1-like protein [Medicago truncatula]	559	507	IPR004331|IPR004342	SPX, N-terminal|EXS, C-terminal	GO:0016021			virNOG07223	phosphate transporter	P	1890	Q8S403	N-terminus	61.8214	570	782	Unexpected STOP codon at 3' end. Distance to subject end: 192 aas, your sequence is shorter than subject: 570 - 782	2	152	1859	1	567	sp=Phosphate transporter PHO1; Arabidopsis thaliana (Mouse-ear cress).
Tp57577_TGAC_v2_mRNA1042	uncharacterized protein		GO:0016023|GO:0005739	C:cytoplasmic membrane-bounded vesicle; C:mitochondrion	gi|356542431|ref|XP_003539670.1|PREDICTED: uncharacterized protein LOC100810752 [Glycine max]	193	161						virNOG12619	PGR5-like protein	S	1049	Q7XUF4	Internal	87.5	279	710	Unexpected stop codon in the beginning of your sequence, Unexpected STOP codon at 3' end. Distance to subject end: 102 aas, your sequence is shorter than subject: 279 - 710	3	3	836	500	531	sp=Cyclin-dependent kinase G-2; Oryza sativa subsp. japonica (Rice).
Tp57577_TGAC_v2_mRNA10420	serine threonine-protein phosphatase 2a regulatory subunit b subunit alpha-like		GO:0005739|GO:0005634|GO:0005509	C:mitochondrion; C:nucleus; F:calcium ion binding	gi|357441127|ref|XP_003590841.1|Serine/threonine protein phosphatase 2A regulatory subunit B' subunit alpha [Medicago truncatula] >gi|355479889|gb|AES61092.1| Serine/threonine protein phosphatase 2A regulatory subunit B' subunit alpha [Medicago truncatula]	514	470	IPR011992|IPR002048|IPR018247	EF-hand domain pair|EF-hand domain|EF-Hand 1, calcium-binding site	GO:0005509			virNOG07023	serine threonine-protein phosphatase 2A regulatory subunit B	A	2228	Q5QIT3	Complete	71.6327	566	536	Overlapping hits, possible frame ERROR between 1928 and 1927,	3	441	2136	8	536	sp=Serine/threonine protein phosphatase 2A regulatory subunit B''beta; Arabidopsis thaliana (Mouse-ear cress).
Tp57577_TGAC_v2_mRNA10421	serine threonine-protein phosphatase 2a regulatory subunit b subunit alpha-like		GO:0005739|GO:0005634|GO:0005509	C:mitochondrion; C:nucleus; F:calcium ion binding	gi|357441127|ref|XP_003590841.1|Serine/threonine protein phosphatase 2A regulatory subunit B' subunit alpha [Medicago truncatula] >gi|355479889|gb|AES61092.1| Serine/threonine protein phosphatase 2A regulatory subunit B' subunit alpha [Medicago truncatula]	557	515	IPR011992|IPR002048|IPR018247	EF-hand domain pair|EF-hand domain|EF-Hand 1, calcium-binding site	GO:0005509						2150	Q8VZQ4	Complete	72.0974	540	536		3	441	2058	8	536	sp=Probable serine/threonine protein phosphatase 2A regulatory subunit B''gamma; Arabidopsis thaliana (Mouse-ear cress).
Tp57577_TGAC_v2_mRNA10422				C:nucleus; C:cytosol; C:plasma membrane	gi|356536619|ref|XP_003536834.1|PREDICTED: uncharacterized protein LOC100808390 [Glycine max]	1143	744						virNOG07307	Expressed protein	S	3331	I1L7F1	N-terminus	61.4173	1051	1239	Unexpected STOP codon at 3' end. Distance to subject end: 88 aas, your sequence is shorter than subject: 1051 - 1239	1	127	3277	1	1125	tr=Uncharacterized protein; Glycine max (Soybean) (Glycine hispida).
Tp57577_TGAC_v2_mRNA10423				C:integral to membrane; C:membrane; F:molecular_function; P:biological_process; C:plasma membrane	gi|357441081|ref|XP_003590818.1|PGPS/D12 [Medicago truncatula] >gi|355479866|gb|AES61069.1| PGPS/D12 [Medicago truncatula]	123	93	IPR006461	Uncharacterised protein family Cys-rich				virNOG20072	PLAC8 family	S	640	G7I4T3	Complete	91.0569	148	137		2	74	515	1	123	tr=PGPS/D12; Medicago truncatula (Barrel medic) (Medicago tribuloides).
Tp57577_TGAC_v2_mRNA10424				P:tissue development; P:single-organism cellular process; P:organ development; P:polysaccharide metabolic process; C:plasma membrane	gi|356533753|ref|XP_003535424.1|PREDICTED: uncharacterized protein LOC100783630 [Glycine max]	1180	757	IPR019448	EEIG1/EHBP1 N-terminal domain				virNOG04341	Expressed protein	S	3969	K7LK51	Complete	60.1695	1164	1099	your sequence is longer than subject: 1164 - 1099	2	350	3839	1	1097	tr=Uncharacterized protein; Glycine max (Soybean) (Glycine hispida).
Tp57577_TGAC_v2_mRNA10425	harpin binding protein 1		GO:0010287|GO:0031977|GO:0005886|GO:0005634|GO:0009535|GO:0005198	C:plastoglobule; C:thylakoid lumen; C:plasma membrane; C:nucleus; C:chloroplast thylakoid membrane; F:structural molecule activity	gi|357441103|ref|XP_003590829.1|Harpin binding protein [Medicago truncatula] >gi|355479877|gb|AES61080.1| Harpin binding protein [Medicago truncatula]	279	242	IPR006843	Plastid lipid-associated protein/fibrillin conserved domain	GO:0005198|GO:0009507			virNOG08157	harpin binding protein 1	S	1215	G7I4U4	Complete	80	276	276		2	167	992	9	276	tr=Harpin binding protein; Medicago truncatula (Barrel medic) (Medicago tribuloides).
Tp57577_TGAC_v2_mRNA10426	ribonuclease h protein at1g65750-like		GO:0003676|GO:0006259|GO:0043167|GO:0016301|GO:0016787	F:nucleic acid binding; P:DNA metabolic process; F:ion binding; F:kinase activity; F:hydrolase activity	gi|357519279|ref|XP_003629928.1|Cytochrome P450 [Medicago truncatula] >gi|355523950|gb|AET04404.1| Cytochrome P450 [Medicago truncatula]	199	149						virNOG01327	Retrotransposon protein	R	890	P0C2F6	N-terminus	35.3535	287	620	Separated hits, possible frame ERROR between 653 and 710, Distance to subject end: 442 aas, your sequence is shorter than subject: 287 - 620	3	30	888	11	142	sp=Putative ribonuclease H protein At1g65750; Arabidopsis thaliana (Mouse-ear cress).
Tp57577_TGAC_v2_mRNA10427	copia-type polyprotein		GO:0003676|GO:0008270|GO:0015074	F:nucleic acid binding; F:zinc ion binding; P:DNA integration	gi|147820839|emb|CAN65188.1|hypothetical protein VITISV_004365 [Vitis vinifera]	176	151	IPR013103	Reverse transcriptase, RNA-dependent DNA polymerase		EC:2.7.7.7	KEGG: 00230+2.7.7.7|KEGG: 00240+2.7.7.7	virNOG08281	Retrotransposon protein	R	710	P10978	Internal	44.4444	215	1328	Unexpected STOP codon at 3' end. Distance to subject end: 341 aas, your sequence is shorter than subject: 215 - 1328	2	2	643	829	945	sp=Retrovirus-related Pol polyprotein from transposon TNT 1-94; Nicotiana tabacum (Common tobacco).
Tp57577_TGAC_v2_mRNA10428	leucyl-trna synthetase		GO:0006412|GO:0003824	P:translation; F:catalytic activity	gi|356497127|ref|XP_003517414.1|PREDICTED: leucyl-tRNA synthetase, cytoplasmic-like [Glycine max]	219	140	IPR024909|IPR014729	Cysteinyl-tRNA synthetase/mycothiol ligase|Rossmann-like alpha/beta/alpha sandwich fold		EC:6.1.1.16	KEGG: 00970+6.1.1.16	virNOG02437	Leucyl-tRNA synthetase	J	1314	I1J9U5	C-terminus	49.2308	435	1115	Unexpected stop codon in the beginning of your sequence, your sequence is shorter than subject: 435 - 1115	3	3	1307	693	1113	tr=Uncharacterized protein; Glycine max (Soybean) (Glycine hispida).
Tp57577_TGAC_v2_mRNA10429				F:Ran GTPase binding; P:biological_process; C:cytoplasm	gi|224135099|ref|XP_002321983.1|predicted protein [Populus trichocarpa] >gi|222868979|gb|EEF06110.1| predicted protein [Populus trichocarpa]	47	29	IPR009091	Regulator of chromosome condensation 1/beta-lactamase-inhibitor protein II				virNOG11796	E3 ubiquitin-protein ligase	S	617	I3SN11	N-terminus	82.9787	55	136	Unexpected STOP codon at 3' end. Distance to subject end: 27 aas, your sequence is shorter than subject: 55 - 136	2	386	548	32	78	tr=Uncharacterized protein; Lotus japonicus (Lotus corniculatus var. japonicus).
Tp57577_TGAC_v2_mRNA1043	myb transcription factor		GO:0009719|GO:0003677|GO:1901700|GO:0003682|GO:0010033|GO:0000785	P:response to endogenous stimulus; F:DNA binding; P:response to oxygen-containing compound; F:chromatin binding; P:response to organic substance; C:chromatin	gi|357472661|ref|XP_003606615.1|MYB transcription factor [Medicago truncatula] >gi|355507670|gb|AES88812.1| MYB transcription factor [Medicago truncatula]	261	219	IPR001005|IPR009057|IPR017930	SANT/Myb domain|Homeodomain-like|Myb domain	GO:0003682|GO:0003677			virNOG08752	transcription factor	K	1350	Q9LX82	Complete	53.7849	257	256		3	72	840	3	246	sp=Transcription factor MYB48; Arabidopsis thaliana (Mouse-ear cress).
Tp57577_TGAC_v2_mRNA10430	cc-nbs-lrr resistance protein		GO:0043531	F:ADP binding	gi|358346964|ref|XP_003637533.1|Disease resistance protein I-2 [Medicago truncatula] >gi|355503468|gb|AES84671.1| Disease resistance protein I-2 [Medicago truncatula]	392	322	IPR001611	Leucine-rich repeat	GO:0005515			virNOG04327	Disease resistance protein	T	1530	Q9LRR4	Putative C-terminus	37.3057	433	1054	Unexpected stop codon in the beginning of your sequence, query STOP codon too far from subject stop. Distance to subject end: 34 aas, putative chimeric sequence, your sequence is shorter than subject: 433 - 1054	1	1	1299	638	1012	sp=Putative disease resistance RPP13-like protein 1; Arabidopsis thaliana (Mouse-ear cress).
Tp57577_TGAC_v2_mRNA10431	reverse transcriptase	EC:2.7.7.49|EC:3.4.23.0	GO:0003964|GO:0003677|GO:0006278|GO:0003723|GO:0004190|GO:0006508|GO:0008270|GO:0015074|GO:0006310	F:RNA-directed DNA polymerase activity; F:DNA binding; P:RNA-dependent DNA replication; F:RNA binding; F:aspartic-type endopeptidase activity; P:proteolysis; F:zinc ion binding; P:DNA integration; P:DNA recombination	gi|359372825|gb|AEV42258.1|hypothetical protein [Beta vulgaris]	58	48	IPR000477	Reverse transcriptase	GO:0003723|GO:0003964|GO:0006278			virNOG35018	Retroviral aspartyl protease	R	372	G9FIF2	Internal	63.4921	94	1553	Unexpected stop codon in the beginning of your sequence, Unexpected STOP codon at 3' end. Distance to subject end: 731 aas, your sequence is shorter than subject: 94 - 1553	3	3	281	709	771	tr=Putative uncharacterized protein; Beta vulgaris (Sugar beet).
Tp57577_TGAC_v2_mRNA10432	histone deacetylase		GO:0022900|GO:0044238|GO:0003676|GO:0044260|GO:0009055|GO:0006118	P:electron transport chain; P:primary metabolic process; F:nucleic acid binding; P:cellular macromolecule metabolic process; F:electron carrier activity; P:electron transport	gi|356554788|ref|XP_003545724.1|PREDICTED: uncharacterized protein LOC100787646 [Glycine max]	136	112						virNOG05810	Retrotransposon protein	R	994	P10978	C-terminus	36.2319	261	1328	your sequence is shorter than subject: 261 - 1328	3	3	782	1190	1327	sp=Retrovirus-related Pol polyprotein from transposon TNT 1-94; Nicotiana tabacum (Common tobacco).
Tp57577_TGAC_v2_mRNA10433	2-nitropropane dioxygenase-like protein	EC:1.13.12.16|EC:1.13.11.0	GO:0046686|GO:0009610|GO:0018580|GO:0016702|GO:0055114|GO:0006807	P:response to cadmium ion; P:response to symbiotic fungus; F:nitronate monooxygenase activity; F:oxidoreductase activity, acting on single donors with incorporation of molecular oxygen, incorporation of two atoms of oxygen; P:oxidation-reduction process; P:nitrogen compound metabolic process	gi|357460979|ref|XP_003600771.1|2-nitropropane dioxygenase-like protein [Medicago truncatula] >gi|355489819|gb|AES71022.1| 2-nitropropane dioxygenase-like protein [Medicago truncatula]	69	63						virNOG10196	2-nitropropane dioxygenase	S	448	D7TU94	Internal	68.0556	148	339	Warning!, your query overlaps and the subject is separated, Unexpected stop codon in the beginning of your sequence, Distance to subject end: 28 aas, your sequence is shorter than subject: 148 - 339	3	3	445	199	310	tr=Putative uncharacterized protein; Vitis vinifera (Grape).
Tp57577_TGAC_v2_mRNA10434	potassium channel beta subunit	EC:1.1.1.91	GO:0005249|GO:0055114|GO:0034765|GO:0005739|GO:0006813|GO:0047681|GO:0008076	F:voltage-gated potassium channel activity; P:oxidation-reduction process; P:regulation of ion transmembrane transport; C:mitochondrion; P:potassium ion transport; F:aryl-alcohol dehydrogenase (NADP+) activity; C:voltage-gated potassium channel complex	gi|356575166|ref|XP_003555713.1|PREDICTED: probable voltage-gated potassium channel subunit beta-like [Glycine max]	328	323	IPR001395|IPR005399|IPR023210	Aldo/keto reductase|Potassium channel, voltage-dependent, beta subunit, KCNAB-related|NADP-dependent oxidoreductase domain				virNOG00998	potassium channel	C	1642	O23016	Complete	86.5854	329	328		2	179	1163	1	328	sp=Probable voltage-gated potassium channel subunit beta; Arabidopsis thaliana (Mouse-ear cress).
Tp57577_TGAC_v2_mRNA10435	leucine-rich repeat-containing protein		GO:0043167|GO:1901363|GO:0097159	F:ion binding; F:heterocyclic compound binding; F:organic cyclic compound binding	gi|358346964|ref|XP_003637533.1|Disease resistance protein I-2 [Medicago truncatula] >gi|355503468|gb|AES84671.1| Disease resistance protein I-2 [Medicago truncatula]	348	267	IPR001611	Leucine-rich repeat	GO:0005515			virNOG06083	resistance protein	T	1210	Q9LRR4	Internal	32.7434	348	1054	Unexpected stop codon in the beginning of your sequence, Unexpected STOP codon at 3' end. Distance to subject end: 38 aas, your sequence is shorter than subject: 348 - 1054	3	3	1043	624	960	sp=Putative disease resistance RPP13-like protein 1; Arabidopsis thaliana (Mouse-ear cress).
Tp57577_TGAC_v2_mRNA10436	3-ketoacyl- thiolase	EC:2.3.1.16	GO:0005730|GO:0010111|GO:0005773|GO:0005777|GO:0005886|GO:0009507|GO:0005739|GO:0003988|GO:0006550|GO:0006552|GO:0006574|GO:0006633|GO:0006699|GO:0018874|GO:0042967	C:nucleolus; P:glyoxysome organization; C:vacuole; C:peroxisome; C:plasma membrane; C:chloroplast; C:mitochondrion; F:acetyl-CoA C-acyltransferase activity; P:isoleucine catabolic process; P:leucine catabolic process; P:valine catabolic process; P:fatty acid biosynthetic process; P:bile acid biosynthetic process; P:benzoate metabolic process; P:acyl-carrier-protein biosynthetic process	gi|351721013|ref|NP_001238475.1|peroxisomal 3-ketoacyl-CoA thiolase [Glycine max] >gi|167963384|dbj|BAG09380.1| peroxisomal 3-ketoacyl-CoA thiolase precursor [Glycine max]	461	385	IPR002155|IPR020616|IPR020617|IPR016039|IPR016038|IPR020615|IPR020610|IPR020613	Thiolase|Thiolase, N-terminal|Thiolase, C-terminal|Thiolase-like|Thiolase-like, subgroup|Thiolase, acyl-enzyme intermediate active site|Thiolase, active site|Thiolase, conserved site	GO:0008152|GO:0016747|GO:0003824		Reactome: REACT_22258	virNOG07912	3-ketoacyl-coa thiolase	I	1592	Q56WD9	Complete	85.7143	462	462		3	168	1551	1	462	sp=3-ketoacyl-CoA thiolase 2, peroxisomal; Arabidopsis thaliana (Mouse-ear cress).
Tp57577_TGAC_v2_mRNA10437					gi|358348910|ref|XP_003638484.1|LCR [Medicago truncatula] >gi|355504419|gb|AES85622.1| LCR [Medicago truncatula]	48	44									409	G8A2D4	Complete	81.25	71	70		3	75	285	19	66	tr=LCR; Medicago truncatula (Barrel medic) (Medicago tribuloides).
Tp57577_TGAC_v2_mRNA10438	anaphase-promoting complex subunit cdc20-like		GO:0051301	P:cell division	gi|357450999|ref|XP_003595776.1|Cell division cycle protein-like protein [Medicago truncatula] >gi|355484824|gb|AES66027.1| Cell division cycle protein-like protein [Medicago truncatula]	468	395	IPR001680|IPR017986|IPR015943|IPR019775	WD40 repeat|WD40-repeat-containing domain|WD40/YVTN repeat-like-containing domain|WD40 repeat, conserved site	GO:0005515			virNOG13889	anaphase-promoting complex subunit cdc20-like	DO	1737	Q9SZA4	Complete	42.1659	468	457		2	146	1547	35	440	sp=Cell division cycle 20.1, cofactor of APC complex; Arabidopsis thaliana (Mouse-ear cress).
Tp57577_TGAC_v2_mRNA10439							395	IPR011547	Sulphate transporter	GO:0008272|GO:0015116|GO:0016021			virNOG09091	sulfate transporter	P	1343	G7J4D0	Putative N-terminus	71.6418	156	654	Unexpected STOP codon at 3' end. Distance to subject end: 323 aas, Unexpected STOP codon in 5 prime region, your sequence is shorter than subject: 156 - 654	2	854	1318	189	254	tr=Sulfate/bicarbonate/oxalate exchanger and transporter sat-1; Medicago truncatula (Barrel medic) (Medicago tribuloides).
Tp57577_TGAC_v2_mRNA1044					gi|357485221|ref|XP_003612898.1|hypothetical protein MTR_5g030290 [Medicago truncatula] >gi|355514233|gb|AES95856.1| hypothetical protein MTR_5g030290 [Medicago truncatula]	120	111						virNOG38421	0	S	770	G7KF21	Complete	86.6667	121	120		2	188	548	1	120	tr=Putative uncharacterized protein; Medicago truncatula (Barrel medic) (Medicago tribuloides).
Tp57577_TGAC_v2_mRNA10440	pectate lyase	EC:4.2.2.2	GO:0030570|GO:0016020	F:pectate lyase activity; C:membrane	gi|356575168|ref|XP_003555714.1|PREDICTED: probable pectate lyase 15-like [Glycine max]	427	398	IPR002022|IPR011050|IPR012334|IPR018082	Pectate lyase/Amb allergen|AmbAllergen|Pectin lyase fold/virulence factor|Pectin lyase fold				virNOG05110	Pectate lyase	R	2511	Q944R1	Complete	75.9907	449	470	your sequence is shorter than subject: 449 - 470	3	150	1494	49	470	sp=Probable pectate lyase 15; Arabidopsis thaliana (Mouse-ear cress).
Tp57577_TGAC_v2_mRNA10441	inosine triphosphate pyrophosphatase	EC:3.6.1.19	GO:0005737|GO:0046872|GO:0047429|GO:0009117|GO:0000166|GO:0006144|GO:0006206	C:cytoplasm; F:metal ion binding; F:nucleoside-triphosphate diphosphatase activity; P:nucleotide metabolic process; F:nucleotide binding; P:purine nucleobase metabolic process; P:pyrimidine nucleobase metabolic process	gi|358348946|ref|XP_003638502.1|Inosine triphosphate pyrophosphatase [Medicago truncatula] >gi|217075372|gb|ACJ86046.1| unknown [Medicago truncatula] >gi|355504437|gb|AES85640.1| Inosine triphosphate pyrophosphatase [Medicago truncatula]	173	170	IPR002637|IPR027502	Ham1-like protein|Inosine triphosphate pyrophosphatase	GO:0016787|GO:0009143|GO:0047429	EC:3.6.1.19	KEGG: 00230+3.6.1.19|KEGG: 00240+3.6.1.19|KEGG: 00983+3.6.1.19|MetaCyc: PWY-7206	virNOG07545	Pyrophosphatase that hydrolyzes non-canonical purine nucleotides such as inosine triphosphate (ITP), deoxyinosine triphosphate (dITP) or xanthosine 5'-triphosphate (XTP) to their respective monophosphate derivatives. The enzyme does not distinguish between the deoxy- and ribose forms. Probably excludes non-canonical purines from RNA and DNA precursor pools, thus preventing their incorporation int…	F	738	F6HS55	Complete	90.1163	192	206		3	48	621	30	201	sp=Inosine triphosphate pyrophosphatase; Vitis vinifera (Grape).
Tp57577_TGAC_v2_mRNA10442	plastidial lipoyltransferase 2-like		GO:0003824|GO:0009536	F:catalytic activity; C:plastid	gi|356509700|ref|XP_003523584.1|PREDICTED: plastidial lipoyltransferase 2-like [Glycine max]	116	76						virNOG02853	lipoyltransferase	H	426	P0C7R2	N-terminus	49.1228	115	280	Unexpected STOP codon at 3' end. Distance to subject end: 155 aas, your sequence is shorter than subject: 115 - 280	3	33	375	45	101	sp=Putative lipoyltransferase-like protein, chloroplastic; Arabidopsis thaliana (Mouse-ear cress).
Tp57577_TGAC_v2_mRNA10443				C:nucleus; C:plasma membrane	gi|356533334|ref|XP_003535220.1|PREDICTED: ankyrin repeat domain-containing protein 13C-B-like [Glycine max]	572	406	IPR021832|IPR020683|IPR002110	Ankyrin repeat domain-containing protein 13|Ankyrin repeat-containing domain|Ankyrin repeat	GO:0005515			virNOG02097	ankyrin repeat	R	2110	I1LAI7	Complete	61.7133	580	557		1	349	2086	1	552	tr=Uncharacterized protein; Glycine max (Soybean) (Glycine hispida).
Tp57577_TGAC_v2_mRNA10444					gi|357441189|ref|XP_003590872.1|F-box protein PP2-B1 [Medicago truncatula] >gi|355479920|gb|AES61123.1| F-box protein PP2-B1 [Medicago truncatula]	131	118	IPR001810|IPR025886	F-box domain|Phloem protein 2-like	GO:0005515			virNOG11133	F-box protein	R	770	Q949S5	N-terminus	50.7937	133	257	Unexpected STOP codon at 3' end. Distance to subject end: 16 aas, your sequence is shorter than subject: 133 - 257	1	22	418	4	123	sp=F-box protein PP2-B11; Arabidopsis thaliana (Mouse-ear cress).
Tp57577_TGAC_v2_mRNA10445	dynamin-related protein 3a		GO:0005829|GO:0016559|GO:0005777|GO:0005739|GO:0009941|GO:0035091|GO:0006184|GO:0009791|GO:0003924|GO:0000266|GO:0005525|GO:0005886	C:cytosol; P:peroxisome fission; C:peroxisome; C:mitochondrion; C:chloroplast envelope; F:phosphatidylinositol binding; P:GTP catabolic process; P:post-embryonic development; F:GTPase activity; P:mitochondrial fission; F:GTP binding; C:plasma membrane	gi|357445999|ref|XP_003593277.1|Dynamin-related protein 3A [Medicago truncatula] >gi|355482325|gb|AES63528.1| Dynamin-related protein 3A [Medicago truncatula]	80	70	IPR022812|IPR000375	Dynamin superfamily|Dynamin central domain	GO:0005525			virNOG05798	dynamin-related protein	U	471	Q8S944-2	Internal	65	143	480	Unexpected stop codon in the beginning of your sequence, Unexpected STOP codon at 3' end. Distance to subject end: 86 aas, your sequence is shorter than subject: 143 - 480	2	2	427	300	379	Isoform 2 of Dynamin-related protein 3A OS=Arabidopsis thaliana GN=DRP3A
Tp57577_TGAC_v2_mRNA10446	30s ribosomal protein chloroplastic-like		GO:0005840|GO:0003735|GO:0003723|GO:0009570|GO:0009579|GO:0016020|GO:0006412|GO:0042254	C:ribosome; F:structural constituent of ribosome; F:RNA binding; C:chloroplast stroma; C:thylakoid; C:membrane; P:translation; P:ribosome biogenesis	gi|357448761|ref|XP_003594656.1|hypothetical protein MTR_2g033020 [Medicago truncatula] >gi|355483704|gb|AES64907.1| hypothetical protein MTR_2g033020 [Medicago truncatula]	408	365	IPR003029|IPR012340|IPR022967	Ribosomal protein S1, RNA-binding domain|Nucleic acid-binding, OB-fold|RNA-binding domain, S1	GO:0003723			virNOG00603	ribosomal protein S1	J	1570	P29344	Complete	72.7941	408	411		2	176	1397	1	408	sp=30S ribosomal protein S1, chloroplastic; Spinacia oleracea (Spinach).
Tp57577_TGAC_v2_mRNA10447	protein		GO:0006810|GO:0044763|GO:0042221|GO:0016020|GO:0043168|GO:0009628|GO:0006950|GO:0003824	P:transport; P:single-organism cellular process; P:response to chemical stimulus; C:membrane; F:anion binding; P:response to abiotic stimulus; P:response to stress; F:catalytic activity	gi|357521289|ref|XP_003630933.1|Tau class glutathione S-transferase [Medicago truncatula] >gi|355524955|gb|AET05409.1| Tau class glutathione S-transferase [Medicago truncatula]	66	49	IPR004045|IPR012336	Glutathione S-transferase, N-terminal|Thioredoxin-like fold	GO:0005515			virNOG13766	Glutathione S-transferase	O	510	Q9C8M3	Putative N-terminus	64.5161	65	224	Unexpected STOP codon at 3' end. Distance to subject end: 71 aas, Unexpected STOP codon in 5 prime region, your sequence is shorter than subject: 65 - 224	2	170	361	41	102	sp=Glutathione S-transferase U28; Arabidopsis thaliana (Mouse-ear cress).
Tp57577_TGAC_v2_mRNA10448	rna-directed dna polymerase (reverse transcriptase) ribonuclease h		GO:0034645|GO:0090304|GO:0016740|GO:0050794	P:cellular macromolecule biosynthetic process; P:nucleic acid metabolic process; F:transferase activity; P:regulation of cellular process	gi|140053482|gb|ABO80459.1|RNA-directed DNA polymerase (Reverse transcriptase); Ribonuclease H [Medicago truncatula]	235	133	IPR026960	Reverse transcriptase zinc-binding domain				virNOG22556	0	R	803	P0C2F6	Internal	29.2683	205	620	Unexpected stop codon in the beginning of your sequence, Unexpected STOP codon at 3' end. Distance to subject end: 199 aas, your sequence is shorter than subject: 205 - 620	1	1	615	234	356	sp=Putative ribonuclease H protein At1g65750; Arabidopsis thaliana (Mouse-ear cress).
Tp57577_TGAC_v2_mRNA10449	e3 ubiquitin-protein ligase upl6	EC:2.7.7.49|EC:6.3.2.19	GO:0003723|GO:0006278|GO:0003964|GO:0004842|GO:0042787|GO:0005737|GO:0005634	F:RNA binding; P:RNA-dependent DNA replication; F:RNA-directed DNA polymerase activity; F:ubiquitin-protein ligase activity; P:protein ubiquitination involved in ubiquitin-dependent protein catabolic process; C:cytoplasm; C:nucleus	gi|356555969|ref|XP_003546300.1|PREDICTED: E3 ubiquitin-protein ligase UPL6-like [Glycine max]	932	803	IPR000569	HECT	GO:0004842	EC:6.3.2.-	KEGG: 00300+6.3.2.-|KEGG: 00380+6.3.2.-|UniPathway: UPA00143	virNOG11451	Ubiquitin-protein ligase	O	3339	Q8RWB8	N-terminus	68.3136	956	1029	Unexpected STOP codon at 3' end. Distance to subject end: 48 aas, your sequence is shorter than subject: 956 - 1029	2	416	3281	1	929	sp=E3 ubiquitin-protein ligase UPL6; Arabidopsis thaliana (Mouse-ear cress).
Tp57577_TGAC_v2_mRNA1045				P:suberin biosynthetic process; C:intracellular membrane-bounded organelle	gi|255580286|ref|XP_002530972.1|conserved hypothetical protein [Ricinus communis] >gi|223529448|gb|EEF31407.1| conserved hypothetical protein [Ricinus communis]	227	144	IPR004265	Plant disease resistance response protein				virNOG06282	Dirigent-like protein	R	1027	V7AEZ3	Complete	82.2511	296	298		3	33	918	69	298	tr=Uncharacterized protein; Phaseolus vulgaris (Kidney bean) (French bean).
Tp57577_TGAC_v2_mRNA10450	probable protein phosphatase 2c 13-like		GO:0046872|GO:0005794|GO:0004722|GO:0030246|GO:0008378|GO:0006486|GO:0006470|GO:0016021|GO:0008287	F:metal ion binding; C:Golgi apparatus; F:protein serine/threonine phosphatase activity; F:carbohydrate binding; F:galactosyltransferase activity; P:protein glycosylation; P:protein dephosphorylation; C:integral to membrane; C:protein serine/threonine phosphatase complex	gi|356529068|ref|XP_003533119.1|PREDICTED: probable protein phosphatase 2C 13-like [Glycine max]	399	346	IPR015655|IPR001932|IPR000222	Protein phosphatase 2C|Protein phosphatase 2C (PP2C)-like domain|Protein phosphatase 2C, manganese/magnesium aspartate binding site	GO:0003824|GO:0004722|GO:0006470			virNOG11570	phosphatase 2C	T	1818	Q9LNF4	Complete	62.3457	394	383		3	186	1365	62	380	sp=Probable protein phosphatase 2C 13; Arabidopsis thaliana (Mouse-ear cress).
Tp57577_TGAC_v2_mRNA10451							346									880		putative_coding					3	96	447
Tp57577_TGAC_v2_mRNA10452	uncharacterized udp-glucosyltransferase		GO:0042626|GO:0016757|GO:0055085|GO:0005524|GO:0016021	F:ATPase activity, coupled to transmembrane movement of substances; F:transferase activity, transferring glycosyl groups; P:transmembrane transport; F:ATP binding; C:integral to membrane	gi|357521289|ref|XP_003630933.1|Tau class glutathione S-transferase [Medicago truncatula] >gi|355524955|gb|AET05409.1| Tau class glutathione S-transferase [Medicago truncatula]	723	649	IPR002885|IPR011990	Pentatricopeptide repeat|Tetratricopeptide-like helical	GO:0005515			virNOG02468	Pentatricopeptide repeat-containing protein	R	2908	Q0WVK7	Complete	58.3902	735	741		2	173	2375	10	735	sp=Pentatricopeptide repeat-containing protein At1g05670, mitochondrial; Arabidopsis thaliana (Mouse-ear cress).
Tp57577_TGAC_v2_mRNA10453							649									2331		unknown					1	0	543
Tp57577_TGAC_v2_mRNA10454	nuclear export mediator factor nemf-like		GO:0008270|GO:0003676	F:zinc ion binding; F:nucleic acid binding	gi|357448763|ref|XP_003594657.1|Serologically defined colon cancer antigen-like protein [Medicago truncatula] >gi|355483705|gb|AES64908.1| Serologically defined colon cancer antigen-like protein [Medicago truncatula]	846	755	IPR001878|IPR000932|IPR008532|IPR008616|IPR021846	Zinc finger, CCHC-type|Photosystem antenna protein-like|Domain of unknown function DUF814|Fibronectin-binding A, N-terminal|Protein of unknown function DUF3441	GO:0003676|GO:0008270|GO:0009521|GO:0009767|GO:0016020|GO:0016168|GO:0019684			virNOG03710	nuclear export mediator factor	R	3569	Q85X12	C-terminus	89.2308	1114	508	Unexpected stop codon in the beginning of your sequence, your sequence is longer than subject: 1114 - 508	1	1	3342	418	482	sp=Photosystem II CP47 chlorophyll apoprotein; Pinus koraiensis (Korean pine). Plastid; Chloroplast.
Tp57577_TGAC_v2_mRNA10455	atp dna binding protein		GO:0005524|GO:0003677	F:ATP binding; F:DNA binding	gi|357513121|ref|XP_003626849.1|Sacsin [Medicago truncatula] >gi|355520871|gb|AET01325.1| Sacsin [Medicago truncatula]	109	102	IPR003594	Histidine kinase-like ATPase, ATP-binding domain	GO:0005524			virNOG01851	0	S	876	V4TF13	N-terminus	72.4771	242	1705	Separated hits, possible frame ERROR between 529 and 555, Distance to subject end: 1474 aas, your sequence is shorter than subject: 242 - 1705	2	149	872	16	230	tr=Uncharacterized protein; Citrus clementina.
Tp57577_TGAC_v2_mRNA10456	protein		GO:0004672|GO:0005524	F:protein kinase activity; F:ATP binding	gi|357513119|ref|XP_003626848.1|hypothetical protein MTR_8g011200 [Medicago truncatula] >gi|355520870|gb|AET01324.1| hypothetical protein MTR_8g011200 [Medicago truncatula]	755	645	IPR003594	Histidine kinase-like ATPase, ATP-binding domain	GO:0005524			virNOG01851	0	S	2657	G7LDJ0	Putative N-terminus	81.7219	827	1645	Overlapping hits, possible frame ERROR between 2474 and 2452, Distance to subject end: 815 aas, Unexpected STOP codon in 5 prime region, your sequence is shorter than subject: 827 - 1645	3	177	2646	59	827	tr=Putative uncharacterized protein; Medicago truncatula (Barrel medic) (Medicago tribuloides).
Tp57577_TGAC_v2_mRNA10457	retrotransposon unclassified		GO:0046872	F:metal ion binding	gi|218199506|gb|EEC81933.1|hypothetical protein OsI_25798 [Oryza sativa Indica Group]	136	97						virNOG08281	Retrotransposon protein	R	761	P10978	C-terminus	38.1295	188	1328	Unexpected stop codon in the beginning of your sequence, your sequence is shorter than subject: 188 - 1328	1	1	564	1190	1327	sp=Retrovirus-related Pol polyprotein from transposon TNT 1-94; Nicotiana tabacum (Common tobacco).
Tp57577_TGAC_v2_mRNA10458	protein		GO:0005524|GO:0016772	F:ATP binding; F:transferase activity, transferring phosphorus-containing groups	gi|357513121|ref|XP_003626849.1|Sacsin [Medicago truncatula] >gi|355520871|gb|AET01325.1| Sacsin [Medicago truncatula]	1252	1044						virNOG01851	0	S	3857	G7LDJ1	C-terminus	76.1905	1258	1699	your sequence is shorter than subject: 1258 - 1699	2	2	3775	451	1697	tr=Sacsin; Medicago truncatula (Barrel medic) (Medicago tribuloides).
Tp57577_TGAC_v2_mRNA10459				C:plasmodesma; C:membrane; C:cytosol	gi|356531635|ref|XP_003534382.1|PREDICTED: protein transport protein SEC31-like isoform 2 [Glycine max]	137	93						virNOG01195	transport) protein	U	1102	V7ACY7	Putative C-terminus	80.6452	314	1117	Overlapping hits, possible frame ERROR between 302 and 302, Unexpected stop codon in the beginning of your sequence, query STOP codon too far from subject stop. Distance to subject end: 34 aas, putative chimeric sequence, your sequence is shorter than subject: 314 - 1117	3	3	940	878	1088	tr=Uncharacterized protein; Phaseolus vulgaris (Kidney bean) (French bean).
Tp57577_TGAC_v2_mRNA1046	ndx1 homeobox protein		GO:0003700|GO:0043565|GO:0006355|GO:0005667|GO:0045449	F:sequence-specific DNA binding transcription factor activity; F:sequence-specific DNA binding; P:regulation of transcription, DNA-dependent; C:transcription factor complex; P:regulation of transcription, DNA-dependent	gi|4138131|emb|CAA09791.1|NDX1 homeobox protein [Lotus japonicus]	985	671	IPR009057|IPR001356	Homeodomain-like|Homeobox domain	GO:0003677|GO:0003700|GO:0006355|GO:0043565			virNOG05845	HOX	R	3585	Q9ZRY4	Putative Complete	60.5076	907	958	Unexpected STOP codon in 5 prime region, your sequence is shorter than subject: 907 - 958	2	290	3007	17	958	tr=NDX1 homeobox protein; Lotus japonicus (Lotus corniculatus var. japonicus).
Tp57577_TGAC_v2_mRNA10460					gi|357448809|ref|XP_003594680.1|hypothetical protein MTR_2g033380 [Medicago truncatula] >gi|355483728|gb|AES64931.1| hypothetical protein MTR_2g033380 [Medicago truncatula]	64	49									1026	G7IMP0	Complete	73.4375	69	74		1	268	472	1	60	tr=Putative uncharacterized protein; Medicago truncatula (Barrel medic) (Medicago tribuloides).
Tp57577_TGAC_v2_mRNA10461	cc-nbs-lrr resistance protein		GO:0006952|GO:0043531	P:defense response; F:ADP binding	gi|357513115|ref|XP_003626846.1|Nbs-lrr resistance protein [Medicago truncatula] >gi|355520868|gb|AET01322.1| Nbs-lrr resistance protein [Medicago truncatula]	933	747	IPR002182|IPR025875|IPR027417|IPR000767	NB-ARC|Leucine rich repeat 4|Disease resistance protein|P-loop containing nucleoside triphosphate hydrolase	GO:0043531|GO:0006952			virNOG06338	resistance protein	T	3386	G7LDI8	Complete	75.8842	912	936	your sequence is shorter than subject: 912 - 936	1	370	3103	1	932	tr=Nbs-lrr resistance protein; Medicago truncatula (Barrel medic) (Medicago tribuloides).
Tp57577_TGAC_v2_mRNA10462	cc-nbs-lrr resistance protein		GO:0006952|GO:0043531	P:defense response; F:ADP binding	gi|357513115|ref|XP_003626846.1|Nbs-lrr resistance protein [Medicago truncatula] >gi|355520868|gb|AET01322.1| Nbs-lrr resistance protein [Medicago truncatula]	938	781	IPR002182|IPR027417|IPR000767	NB-ARC|Disease resistance protein|P-loop containing nucleoside triphosphate hydrolase	GO:0043531|GO:0006952			virNOG15435	NB-ARC domain	T	3298	G7LDI8	Complete	78.145	919	936	your sequence is shorter than subject: 919 - 936	2	206	2960	1	932	tr=Nbs-lrr resistance protein; Medicago truncatula (Barrel medic) (Medicago tribuloides).
Tp57577_TGAC_v2_mRNA10463	protein		GO:0004672|GO:0005524	F:protein kinase activity; F:ATP binding	gi|357513141|ref|XP_003626859.1|hypothetical protein MTR_8g011330 [Medicago truncatula] >gi|355520881|gb|AET01335.1| hypothetical protein MTR_8g011330 [Medicago truncatula]	867	756						virNOG01851	0	S	2941	G7LEB1	C-terminus	75.6912	879	1702	Unexpected stop codon in the beginning of your sequence, your sequence is shorter than subject: 879 - 1702	3	3	2639	839	1699	tr=Putative uncharacterized protein; Medicago truncatula (Barrel medic) (Medicago tribuloides).
Tp57577_TGAC_v2_mRNA10464	cc-nbs-lrr resistance protein		GO:0006952|GO:0043531	P:defense response; F:ADP binding	gi|357513115|ref|XP_003626846.1|Nbs-lrr resistance protein [Medicago truncatula] >gi|355520868|gb|AET01322.1| Nbs-lrr resistance protein [Medicago truncatula]	938	744	IPR002182|IPR025875|IPR027417|IPR000767	NB-ARC|Leucine rich repeat 4|Disease resistance protein|P-loop containing nucleoside triphosphate hydrolase	GO:0043531|GO:0006952			virNOG06338	resistance protein	T	3066	G7LDI8	Complete	79.3177	933	936		2	107	2903	1	936	tr=Nbs-lrr resistance protein; Medicago truncatula (Barrel medic) (Medicago tribuloides).
Tp57577_TGAC_v2_mRNA10465				F:molecular_function; P:biological_process	gi|124359986|gb|ABN08002.1|Uncharacterized plant-specific domain 01589 [Medicago truncatula]	224	130	IPR006476	Conserved hypothetical protein CHP01589, plant				virNOG07976	plant-specific domain TIGR01589 family protein	S	949	A2Q302	Putative N-terminus	50	217	452	Unexpected STOP codon at 3' end. Distance to subject end: 164 aas, Unexpected STOP codon in 5 prime region, your sequence is shorter than subject: 217 - 452	1	214	864	24	242	tr=Uncharacterized plant-specific domain 01589; Medicago truncatula (Barrel medic) (Medicago tribuloides).
Tp57577_TGAC_v2_mRNA10466	protein		GO:0005524|GO:0003677	F:ATP binding; F:DNA binding	gi|358347408|ref|XP_003637749.1|hypothetical protein MTR_101s0015 [Medicago truncatula] >gi|355503684|gb|AES84887.1| hypothetical protein MTR_101s0015 [Medicago truncatula]	53	51						virNOG01851	0	S	262	G8A099	N-terminus	94.3396	53	1586	Distance to subject end: 1533 aas, your sequence is shorter than subject: 53 - 1586	2	104	260	1	53	tr=Putative uncharacterized protein; Medicago truncatula (Barrel medic) (Medicago tribuloides).
Tp57577_TGAC_v2_mRNA10467	atp binding protein		GO:0005524	F:ATP binding	gi|357513121|ref|XP_003626849.1|Sacsin [Medicago truncatula] >gi|355520871|gb|AET01325.1| Sacsin [Medicago truncatula]	313	280	IPR003594	Histidine kinase-like ATPase, ATP-binding domain	GO:0005524			virNOG01851	0	S	1007	G7LDJ1	Internal	81.1881	328	1699	Unexpected STOP codon at 3' end. Distance to subject end: 1267 aas, your sequence is shorter than subject: 328 - 1699	3	3	983	113	413	tr=Sacsin; Medicago truncatula (Barrel medic) (Medicago tribuloides).
Tp57577_TGAC_v2_mRNA10468	protein		GO:0005524|GO:0016772	F:ATP binding; F:transferase activity, transferring phosphorus-containing groups	gi|358347408|ref|XP_003637749.1|hypothetical protein MTR_101s0015 [Medicago truncatula] >gi|355503684|gb|AES84887.1| hypothetical protein MTR_101s0015 [Medicago truncatula]	190	152						virNOG01851	0	S	976	G8A099	C-terminus	70.1031	233	1586	Unexpected stop codon in the beginning of your sequence, your sequence is shorter than subject: 233 - 1586	1	1	699	1091	1585	tr=Putative uncharacterized protein; Medicago truncatula (Barrel medic) (Medicago tribuloides).
Tp57577_TGAC_v2_mRNA10469	protein		GO:0004672|GO:0005524	F:protein kinase activity; F:ATP binding	gi|358347408|ref|XP_003637749.1|hypothetical protein MTR_101s0015 [Medicago truncatula] >gi|355503684|gb|AES84887.1| hypothetical protein MTR_101s0015 [Medicago truncatula]	839	748						virNOG01851	0	S	2694	G8A099	C-terminus	81.0365	852	1586	your sequence is shorter than subject: 852 - 1586	1	1	2556	738	1581	tr=Putative uncharacterized protein; Medicago truncatula (Barrel medic) (Medicago tribuloides).
Tp57577_TGAC_v2_mRNA1047	ring-h2 finger protein atl65		GO:0008270	F:zinc ion binding	gi|357472655|ref|XP_003606612.1|hypothetical protein MTR_4g063070 [Medicago truncatula] >gi|355507667|gb|AES88809.1| hypothetical protein MTR_4g063070 [Medicago truncatula]	76	71	IPR001841|IPR013083	Zinc finger, RING-type|Zinc finger, RING/FYVE/PHD-type	GO:0005515|GO:0008270			virNOG25725	Zinc finger, C3HC4 type (RING finger)	O	988	P0C041	Putative C-terminus	54.8387	137	310	Unexpected stop codon in the beginning of your sequence, query STOP codon too far from subject stop. Distance to subject end: 88 aas, putative chimeric sequence, your sequence is shorter than subject: 137 - 310	3	3	410	140	201	sp=Putative RING-H2 finger protein ATL53; Arabidopsis thaliana (Mouse-ear cress).
Tp57577_TGAC_v2_mRNA10470	protein transport protein sec31		GO:0016020	C:membrane	gi|356542864|ref|XP_003539885.1|PREDICTED: protein transport protein SEC31-like isoform 2 [Glycine max]	150	85						virNOG01195	transport) protein	U	874	I1L5K1	Internal	46.3087	258	1118	Separated hits, possible frame ERROR between 583 and 585, Unexpected stop codon in the beginning of your sequence, Unexpected STOP codon at 3' end. Distance to subject end: 176 aas, your sequence is shorter than subject: 258 - 1118	2	2	773	705	879	tr=Uncharacterized protein; Glycine max (Soybean) (Glycine hispida).
Tp57577_TGAC_v2_mRNA10471	hypothetical protein VITISV_041073 [Vitis vinifera]		GO:0003676|GO:0008270|GO:0015074	F:nucleic acid binding; F:zinc ion binding; P:DNA integration	gi|147819777|emb|CAN76196.1|hypothetical protein VITISV_041073 [Vitis vinifera]	198	163						virNOG33673	Reverse transcriptase (RNA-dependent DNA polymerase)	R	772	P10978	C-terminus	35.2941	247	1328	Unexpected stop codon in the beginning of your sequence, your sequence is shorter than subject: 247 - 1328	3	3	740	1150	1317	sp=Retrovirus-related Pol polyprotein from transposon TNT 1-94; Nicotiana tabacum (Common tobacco).
Tp57577_TGAC_v2_mRNA10472	serine threonine protein phosphatase		GO:0005524	F:ATP binding	gi|358347408|ref|XP_003637749.1|hypothetical protein MTR_101s0015 [Medicago truncatula] >gi|355503684|gb|AES84887.1| hypothetical protein MTR_101s0015 [Medicago truncatula]	37	34									703	G8A099	C-terminus	87.5	109	1586	Unexpected stop codon in the beginning of your sequence, your sequence is shorter than subject: 109 - 1586	2	2	328	1546	1585	tr=Putative uncharacterized protein; Medicago truncatula (Barrel medic) (Medicago tribuloides).
Tp57577_TGAC_v2_mRNA10473					gi|357497079|ref|XP_003618828.1|hypothetical protein MTR_6g023550 [Medicago truncatula] >gi|355493843|gb|AES75046.1| hypothetical protein MTR_6g023550 [Medicago truncatula]	87	49									1923	K7LDC8	N-terminus	30.3797	577	631	Unexpected STOP codon at 3' end. Distance to subject end: 47 aas, your sequence is shorter than subject: 577 - 631	2	101	1829	245	399	tr=Uncharacterized protein; Glycine max (Soybean) (Glycine hispida).
Tp57577_TGAC_v2_mRNA10474	26s proteasome non-atpase regulatory subunit		GO:0042176|GO:0005886|GO:0030234|GO:0000502|GO:0050790|GO:0005829	P:regulation of protein catabolic process; C:plasma membrane; F:enzyme regulator activity; C:proteasome complex; P:regulation of catalytic activity; C:cytosol	gi|357521445|ref|XP_003631011.1|26S proteasome non-ATPase regulatory subunit [Medicago truncatula] >gi|355525033|gb|AET05487.1| 26S proteasome non-ATPase regulatory subunit [Medicago truncatula]	795	741	IPR002015|IPR016024|IPR011989|IPR016642	Proteasome/cyclosome repeat|Armadillo-type fold|Armadillo-like helical|26S proteasome regulatory complex, non-ATPase subcomplex, Rpn2/Psmd1 subunit	GO:0005488|GO:0000502|GO:0030234|GO:0042176		Reactome: REACT_11045|Reactome: REACT_13|Reactome: REACT_13635|Reactome: REACT_152|Reactome: REACT_1538|Reactome: REACT_383|Reactome: REACT_578|Reactome: REACT_6185|Reactome: REACT_6850	virNOG12360	26S proteasome	O	2747	O48844	N-terminus	84.6734	798	1004	Unexpected STOP codon at 3' end. Distance to subject end: 167 aas, your sequence is shorter than subject: 798 - 1004	3	216	2607	1	790	sp=26S proteasome non-ATPase regulatory subunit 1 homolog A; Arabidopsis thaliana (Mouse-ear cress).
Tp57577_TGAC_v2_mRNA10475	rna-binding protein with multiple splicing		GO:0000398|GO:0000166|GO:0017069	P:mRNA splicing, via spliceosome; F:nucleotide binding; F:snRNA binding	gi|357443729|ref|XP_003592142.1|RNA-binding protein with multiple splicing [Medicago truncatula] >gi|355481190|gb|AES62393.1| RNA-binding protein with multiple splicing [Medicago truncatula]	247	198	IPR024888|IPR000504|IPR012677	U1 small nuclear ribonucleoprotein A/U2 small nuclear ribonucleoprotein B''|RNA recognition motif domain|Nucleotide-binding, alpha-beta plait	GO:0000398|GO:0017069|GO:0003676|GO:0000166			virNOG18269	RNA recognition motif. (a.k.a. RRM, RBD, or RNP domain)	R	1162	G7ID19	Complete	74.0891	259	252		2	224	998	1	235	tr=RNA-binding protein with multiple splicing; Medicago truncatula (Barrel medic) (Medicago tribuloides).
Tp57577_TGAC_v2_mRNA10476	receptor-like protein kinase		GO:0016301|GO:0016310	F:kinase activity; P:phosphorylation	gi|357458069|ref|XP_003599315.1|Receptor-like kinase [Medicago truncatula] >gi|355488363|gb|AES69566.1| Receptor-like kinase [Medicago truncatula]	254	200	IPR001611|IPR013210	Leucine-rich repeat|Leucine-rich repeat-containing N-terminal, type 2	GO:0005515			virNOG12729	LRR receptor-like serine threonine-protein kinase	R	1171	Q00874	C-terminus	30.9322	381	372		2	2	1141	116	339	sp=DNA-damage-repair/toleration protein DRT100; Arabidopsis thaliana (Mouse-ear cress).
Tp57577_TGAC_v2_mRNA10477	receptor-like protein kinase		GO:0016301|GO:0016310	F:kinase activity; P:phosphorylation	gi|357443689|ref|XP_003592122.1|Receptor-like protein kinase [Medicago truncatula] >gi|355481170|gb|AES62373.1| Receptor-like protein kinase [Medicago truncatula]	88	69	IPR013210	Leucine-rich repeat-containing N-terminal, type 2				virNOG12729	LRR receptor-like serine threonine-protein kinase	R	1424	Q9M5J9	Putative Complete	37.7778	221	330	query STOP codon is far from subject stop. Distance to subject end: 26 aas, Unexpected STOP codon in 5 prime region, your sequence is shorter than subject: 221 - 330	3	648	1307	145	234	sp=Polygalacturonase inhibitor 1; Arabidopsis thaliana (Mouse-ear cress).
Tp57577_TGAC_v2_mRNA10478	zinc finger protein		GO:0046872|GO:0005543|GO:0005739	F:metal ion binding; F:phospholipid binding; C:mitochondrion	gi|356534059|ref|XP_003535575.1|PREDICTED: uncharacterized protein LOC100783270 [Glycine max]	1124	944	IPR000408|IPR000306|IPR013591|IPR027988|IPR009091|IPR011011|IPR011993|IPR013083|IPR017455	Regulator of chromosome condensation, RCC1|FYVE zinc finger|Brevis radix (BRX) domain|Transcription factor BREVIS RADIX, N-terminal domain|Regulator of chromosome condensation 1/beta-lactamase-inhibitor protein II|Zinc finger, FYVE/PHD-type|Pleckstrin homology-like domain|Zinc finger, RING/FYVE/PHD-type|Zinc finger, FYVE-related	GO:0046872			virNOG00286	Regulator of chromosome condensation	S	4425	Q9FN03	Complete	31.8408	1123	440	your sequence is longer than subject: 1123 - 440	1	469	3835	191	378	sp=Ultraviolet-B receptor UVR8; Arabidopsis thaliana (Mouse-ear cress).
Tp57577_TGAC_v2_mRNA10479	receptor-like kinase		GO:0003824	F:catalytic activity	gi|358345602|ref|XP_003636865.1|Receptor-like kinase [Medicago truncatula] >gi|355502800|gb|AES84003.1| Receptor-like kinase [Medicago truncatula]	684	538	IPR001611|IPR003591	Leucine-rich repeat|Leucine-rich repeat, typical subtype	GO:0005515			virNOG12729	LRR receptor-like serine threonine-protein kinase	R	2426	C0LGQ5	C-terminus	32.8638	694	1249	your sequence is shorter than subject: 694 - 1249	2	2	2080	641	834	sp=LRR receptor-like serine/threonine-protein kinase GSO1; Arabidopsis thaliana (Mouse-ear cress).
Tp57577_TGAC_v2_mRNA1048	amino acid transporter		GO:0016020	C:membrane	gi|356577245|ref|XP_003556738.1|PREDICTED: vacuolar amino acid transporter 1-like [Glycine max]	197	155	IPR013057	Amino acid transporter, transmembrane				virNOG00890	amino acid transporter	E	1329	O22719	C-terminus	27.6596	395	451	Unexpected stop codon in the beginning of your sequence, your sequence is shorter than subject: 395 - 451	1	1	1185	271	408	sp=Lysine histidine transporter-like 3; Arabidopsis thaliana (Mouse-ear cress).
Tp57577_TGAC_v2_mRNA10480				F:kinase activity; P:phosphorylation	gi|358345602|ref|XP_003636865.1|Receptor-like kinase [Medicago truncatula] >gi|355502800|gb|AES84003.1| Receptor-like kinase [Medicago truncatula]	185	146	IPR013210	Leucine-rich repeat-containing N-terminal, type 2				virNOG12729	LRR receptor-like serine threonine-protein kinase	R	771	Q9C9H7	N-terminus	34.3915	226	847	Unexpected STOP codon at 3' end. Distance to subject end: 649 aas, your sequence is shorter than subject: 226 - 847	2	56	731	10	197	sp=Receptor-like protein 12; Arabidopsis thaliana (Mouse-ear cress).
Tp57577_TGAC_v2_mRNA10481	receptor-like kinase		GO:0016301|GO:0016310	F:kinase activity; P:phosphorylation	gi|358345602|ref|XP_003636865.1|Receptor-like kinase [Medicago truncatula] >gi|355502800|gb|AES84003.1| Receptor-like kinase [Medicago truncatula]	133	116	IPR013210	Leucine-rich repeat-containing N-terminal, type 2				virNOG12729	LRR receptor-like serine threonine-protein kinase	R	705	Q9C9H7	N-terminus	34.0659	176	847	Distance to subject end: 666 aas, your sequence is shorter than subject: 176 - 847	2	176	701	1	180	sp=Receptor-like protein 12; Arabidopsis thaliana (Mouse-ear cress).
Tp57577_TGAC_v2_mRNA10482					gi|357443733|ref|XP_003592144.1|hypothetical protein MTR_1g099210 [Medicago truncatula] >gi|355481192|gb|AES62395.1| hypothetical protein MTR_1g099210 [Medicago truncatula]	81	56						virNOG27194	0	R	398	G7ID21	C-terminus	76.5432	113	201	Unexpected stop codon in the beginning of your sequence, your sequence is shorter than subject: 113 - 201	2	2	340	121	201	tr=Putative uncharacterized protein; Medicago truncatula (Barrel medic) (Medicago tribuloides).
Tp57577_TGAC_v2_mRNA10483	receptor-like kinase		GO:0009987|GO:0003824	P:cellular process; F:catalytic activity	gi|358345602|ref|XP_003636865.1|Receptor-like kinase [Medicago truncatula] >gi|355502800|gb|AES84003.1| Receptor-like kinase [Medicago truncatula]	986	760	IPR001611|IPR013210|IPR025875|IPR003591	Leucine-rich repeat|Leucine-rich repeat-containing N-terminal, type 2|Leucine rich repeat 4|Leucine-rich repeat, typical subtype	GO:0005515			virNOG12729	LRR receptor-like serine threonine-protein kinase	R	3244	Q9FL28	Putative N-terminus	29.8246	984	1173	Unexpected STOP codon at 3' end. Distance to subject end: 286 aas, No stop codon before M and low homology subject, your sequence is shorter than subject: 984 - 1173	3	201	3149	28	791	sp=LRR receptor-like serine/threonine-protein kinase FLS2; Arabidopsis thaliana (Mouse-ear cress).
Tp57577_TGAC_v2_mRNA10484				F:kinase activity; P:phosphorylation	gi|358345602|ref|XP_003636865.1|Receptor-like kinase [Medicago truncatula] >gi|355502800|gb|AES84003.1| Receptor-like kinase [Medicago truncatula]	879	637	IPR001611|IPR013210|IPR025875|IPR003591	Leucine-rich repeat|Leucine-rich repeat-containing N-terminal, type 2|Leucine rich repeat 4|Leucine-rich repeat, typical subtype	GO:0005515			virNOG12729	LRR receptor-like serine threonine-protein kinase	R	3488	C0LGQ5	N-terminus	28.9323	976	1249	Separated hits, possible frame ERROR between 2651 and 2713, Unexpected STOP codon at 3' end. Distance to subject end: 168 aas, your sequence is shorter than subject: 976 - 1249	3	114	3039	25	855	sp=LRR receptor-like serine/threonine-protein kinase GSO1; Arabidopsis thaliana (Mouse-ear cress).
Tp57577_TGAC_v2_mRNA10485							637						virNOG31823	Extensin-like region	W	2136		coding					1	0	507
Tp57577_TGAC_v2_mRNA10486				P:regulation of transcription, DNA-dependent; F:sequence-specific DNA binding; F:sequence-specific DNA binding transcription factor activity; F:mitogen-activated protein kinase binding; P:DNA mediated transformation; P:sulfate transport; P:negative regulation of transcription, DNA-dependent; P:negative regulation of cell differentiation; P:nuclear import; F:protein dimerization activity; P:cellul…	gi|357443699|ref|XP_003592127.1|Transcription factor PosF21 [Medicago truncatula] >gi|355481175|gb|AES62378.1| Transcription factor PosF21 [Medicago truncatula]	227	123						virNOG08183	Transcription factor	K	1159	Q04088	Putative C-terminus	34.7222	277	398	query STOP codon too far from subject stop. Distance to subject end: 63 aas, putative chimeric sequence, your sequence is shorter than subject: 277 - 398	1	1	831	183	322	sp=Probable transcription factor PosF21; Arabidopsis thaliana (Mouse-ear cress).
Tp57577_TGAC_v2_mRNA10487	histidine decarboxylase	EC:4.1.1.0	GO:0030170|GO:0019752|GO:0016831	F:pyridoxal phosphate binding; P:carboxylic acid metabolic process; F:carboxy-lyase activity	gi|357474113|ref|XP_003607341.1|Embryo defective 1075-like protein [Medicago truncatula] >gi|355508396|gb|AES89538.1| Embryo defective 1075-like protein [Medicago truncatula]	463	390	IPR002129|IPR015424|IPR015421	Pyridoxal phosphate-dependent decarboxylase|Pyridoxal phosphate-dependent transferase|Pyridoxal phosphate-dependent transferase, major region, subdomain 1	GO:0016831|GO:0019752|GO:0030170|GO:0003824			virNOG06227	histidine	E	1580	P54772	Complete	54.7619	454	413	your sequence is longer than subject: 454 - 413	2	116	1475	32	407	sp=Histidine decarboxylase; Solanum lycopersicum (Tomato) (Lycopersicon esculentum).
Tp57577_TGAC_v2_mRNA10488				F:kinase activity; P:phosphorylation	gi|358345602|ref|XP_003636865.1|Receptor-like kinase [Medicago truncatula] >gi|355502800|gb|AES84003.1| Receptor-like kinase [Medicago truncatula]	521	334	IPR001611|IPR003591	Leucine-rich repeat|Leucine-rich repeat, typical subtype	GO:0005515			virNOG12729	LRR receptor-like serine threonine-protein kinase	R	1943	Q42371	Internal	29.6407	566	976	Unexpected stop codon in the beginning of your sequence, Unexpected STOP codon at 3' end. Distance to subject end: 183 aas, your sequence is shorter than subject: 566 - 976	2	2	1696	236	539	sp=LRR receptor-like serine/threonine-protein kinase ERECTA; Arabidopsis thaliana (Mouse-ear cress).
Tp57577_TGAC_v2_mRNA10489	receptor-like kinase		GO:0009987|GO:0003824	P:cellular process; F:catalytic activity	gi|358345602|ref|XP_003636865.1|Receptor-like kinase [Medicago truncatula] >gi|355502800|gb|AES84003.1| Receptor-like kinase [Medicago truncatula]	765	596	IPR001611|IPR003591	Leucine-rich repeat|Leucine-rich repeat, typical subtype	GO:0005515			virNOG12729	LRR receptor-like serine threonine-protein kinase	R	2668	Q9C9H7	C-terminus	25.1101	762	847	your sequence is shorter than subject: 762 - 847	3	3	2285	322	747	sp=Receptor-like protein 12; Arabidopsis thaliana (Mouse-ear cress).
Tp57577_TGAC_v2_mRNA1049							596									489	Q94F88	C-terminus	66.6667	109	839	your sequence is shorter than subject: 109 - 839	3	3	326	751	831	sp=DNA (cytosine-5)-methyltransferase CMT3; Arabidopsis thaliana (Mouse-ear cress).
Tp57577_TGAC_v2_mRNA10490	protein	EC:2.7.10.2|EC:2.7.11.0	GO:0004715|GO:0006468|GO:0016597|GO:0005524|GO:0004674|GO:0009069	F:non-membrane spanning protein tyrosine kinase activity; P:protein phosphorylation; F:amino acid binding; F:ATP binding; F:protein serine/threonine kinase activity; P:serine family amino acid metabolic process	gi|356534057|ref|XP_003535574.1|PREDICTED: serine/threonine-protein kinase HT1-like [Glycine max]	554	474	IPR002912|IPR001245|IPR011009|IPR002290|IPR000719|IPR008271	ACT domain|Serine-threonine/tyrosine-protein kinase catalytic domain|Protein kinase-like domain|Serine/threonine- / dual specificity protein kinase, catalytic domain|Protein kinase domain|Serine/threonine-protein kinase, active site	GO:0008152|GO:0016597|GO:0004672|GO:0006468|GO:0016772|GO:0005524|GO:0004674			virNOG07517	ACT domain	T	2248	Q2MHE4	Putative Complete	45.8647	554	390	query STOP codon too far from subject stop. Distance to subject end: 34 aas, putative chimeric sequence, your sequence is longer than subject: 554 - 390	2	173	1832	71	336	sp=Serine/threonine-protein kinase HT1; Arabidopsis thaliana (Mouse-ear cress).
Tp57577_TGAC_v2_mRNA10491	receptor-like protein kinase		GO:0016301|GO:0016310	F:kinase activity; P:phosphorylation	gi|357490555|ref|XP_003615565.1|Receptor protein kinase-like protein [Medicago truncatula] >gi|355516900|gb|AES98523.1| Receptor protein kinase-like protein [Medicago truncatula]	582	362	IPR001611|IPR013210|IPR025875|IPR003591	Leucine-rich repeat|Leucine-rich repeat-containing N-terminal, type 2|Leucine rich repeat 4|Leucine-rich repeat, typical subtype	GO:0005515			virNOG12729	LRR receptor-like serine threonine-protein kinase	R	2395	Q9C9H7	N-terminus	31.286	540	847	Unexpected STOP codon at 3' end. Distance to subject end: 194 aas, your sequence is shorter than subject: 540 - 847	2	269	1886	1	481	sp=Receptor-like protein 12; Arabidopsis thaliana (Mouse-ear cress).
Tp57577_TGAC_v2_mRNA10492	pleckstrin homology domain-containing protein		GO:0005543|GO:0009536	F:phospholipid binding; C:plastid	gi|357494193|ref|XP_003617385.1|hypothetical protein MTR_5g091000 [Medicago truncatula] >gi|355518720|gb|AET00344.1| hypothetical protein MTR_5g091000 [Medicago truncatula]	492	428	IPR001849|IPR011993	Pleckstrin homology domain|Pleckstrin homology-like domain	GO:0005515|GO:0005543			virNOG06544	domain-containing protein	T	1885	G7K3B9	Complete	94.1057	493	492		3	267	1743	1	492	tr=Putative uncharacterized protein; Medicago truncatula (Barrel medic) (Medicago tribuloides).
Tp57577_TGAC_v2_mRNA10493	aspartic proteinase nepenthesin-2-like	EC:3.4.23.0	GO:0005840|GO:0003735|GO:0016023|GO:0004190|GO:0006508|GO:0006412|GO:0042254	C:ribosome; F:structural constituent of ribosome; C:cytoplasmic membrane-bounded vesicle; F:aspartic-type endopeptidase activity; P:proteolysis; P:translation; P:ribosome biogenesis	gi|357494221|ref|XP_003617399.1|60S ribosomal protein L18a [Medicago truncatula] >gi|355518734|gb|AET00358.1| 60S ribosomal protein L18a [Medicago truncatula]	564	490	IPR001461|IPR021109	Aspartic peptidase|Aspartic peptidase domain	GO:0004190|GO:0006508			virNOG11392	aspartic proteinase	O	2525	Q9LS40	Complete	39.5887	557	500	your sequence is longer than subject: 557 - 500	1	337	2005	147	500	sp=Protein ASPARTIC PROTEASE IN GUARD CELL 1; Arabidopsis thaliana (Mouse-ear cress).
Tp57577_TGAC_v2_mRNA10494	tmv resistance protein n-like		GO:0050896|GO:0043168|GO:0032559|GO:0032550	P:response to stimulus; F:anion binding; F:adenyl ribonucleotide binding; F:purine ribonucleoside binding	gi|357494181|ref|XP_003617379.1|CCP [Medicago truncatula] >gi|355518714|gb|AET00338.1| CCP [Medicago truncatula]	906	713	IPR001611|IPR002182|IPR000157|IPR027417|IPR000767	Leucine-rich repeat|NB-ARC|Toll/interleukin-1 receptor homology (TIR) domain|Disease resistance protein|P-loop containing nucleoside triphosphate hydrolase	GO:0005515|GO:0043531|GO:0007165|GO:0006952			virNOG10093	resistance protein	T	3677	Q40392	N-terminus	31.8616	1086	1144	Unexpected STOP codon at 3' end. Distance to subject end: 64 aas, your sequence is shorter than subject: 1086 - 1144	1	190	3445	12	986	sp=TMV resistance protein N; Nicotiana glutinosa (Tobacco).
Tp57577_TGAC_v2_mRNA10495	tmv resistance protein n-like		GO:0000166	F:nucleotide binding	gi|357494181|ref|XP_003617379.1|CCP [Medicago truncatula] >gi|355518714|gb|AET00338.1| CCP [Medicago truncatula]	550	380	IPR001611|IPR000157	Leucine-rich repeat|Toll/interleukin-1 receptor homology (TIR) domain	GO:0005515|GO:0007165			virNOG10093	resistance protein	T	2228	Q40392-2	Complete	54.4828	713	652	your sequence is longer than subject: 713 - 652	3	39	2175	10	153	Isoform 2 of TMV resistance protein N OS=Nicotiana glutinosa GN=N
Tp57577_TGAC_v2_mRNA10496				P:proteasomal ubiquitin-dependent protein catabolic process; P:gamete generation; P:regulation of unidimensional cell growth; P:regulation of cell division; P:proteasome assembly; P:response to misfolded protein; P:regulation of DNA endoreduplication; P:DNA endoreduplication; C:nucleus	gi|356553615|ref|XP_003545150.1|PREDICTED: LOW QUALITY PROTEIN: anaphase-promoting complex subunit 5-like [Glycine max]	922	809	IPR026000|IPR011990	Apc5/TPR19 domain|Tetratricopeptide-like helical	GO:0005515		UniPathway: UPA00143	virNOG06929	anaphase-promoting complex, subunit	D	3299	Q8H1U4	Complete	65.8297	922	916		1	184	2947	1	910	sp=Anaphase-promoting complex subunit 5; Arabidopsis thaliana (Mouse-ear cress).
Tp57577_TGAC_v2_mRNA10497	nac domain ipr003441		GO:0003677|GO:0006355	F:DNA binding; P:regulation of transcription, DNA-dependent	gi|357494187|ref|XP_003617382.1|NAC domain protein IPR003441 [Medicago truncatula] >gi|355518717|gb|AET00341.1| NAC domain protein IPR003441 [Medicago truncatula]	171	159	IPR003441	NAC domain	GO:0003677|GO:0006355			virNOG04155	NAC domain	K	867	Q9SK55	N-terminus	75.1678	178	275	Unexpected STOP codon at 3' end. Distance to subject end: 64 aas, your sequence is shorter than subject: 178 - 275	1	205	736	10	149	sp=Transcription factor JUNGBRUNNEN 1; Arabidopsis thaliana (Mouse-ear cress).
Tp57577_TGAC_v2_mRNA10498	tmv resistance protein n-like		GO:0000166	F:nucleotide binding	gi|357494181|ref|XP_003617379.1|CCP [Medicago truncatula] >gi|355518714|gb|AET00338.1| CCP [Medicago truncatula]	564	391	IPR001611	Leucine-rich repeat	GO:0005515			virNOG10093	resistance protein	T	2139	Q9SZ67	Internal	32.9861	648	1895	Unexpected STOP codon at 3' end. Distance to subject end: 36 aas, your sequence is shorter than subject: 648 - 1895	3	3	1943	1143	1420	sp=Probable WRKY transcription factor 19; Arabidopsis thaliana (Mouse-ear cress).
Tp57577_TGAC_v2_mRNA10499					gi|357494213|ref|XP_003617395.1|hypothetical protein MTR_5g091100 [Medicago truncatula] >gi|355518730|gb|AET00354.1| hypothetical protein MTR_5g091100 [Medicago truncatula]	150	108									826	G7KD26	Complete	74.6667	151	144		2	95	545	1	144	tr=Putative uncharacterized protein; Medicago truncatula (Barrel medic) (Medicago tribuloides).
Tp57577_TGAC_v2_mRNA105	cc-nbs-lrr resistance protein		GO:0016301|GO:0009987|GO:0000166	F:kinase activity; P:cellular process; F:nucleotide binding	gi|357460499|ref|XP_003600531.1|NBS/LRR resistance protein-like protein [Medicago truncatula] >gi|355489579|gb|AES70782.1| NBS/LRR resistance protein-like protein [Medicago truncatula]	147	103						virNOG30183	resistance protein	T	441	G7IV31	Internal	57.8231	147	1941	Distance to subject end: 648 aas, your sequence is shorter than subject: 147 - 1941	1	1	405	1086	1281	tr=NBS/LRR resistance protein-like protein; Medicago truncatula (Barrel medic) (Medicago tribuloides).
Tp57577_TGAC_v2_mRNA1050				P:Golgi localization; P:endosperm development; P:mitochondrion localization; C:polar nucleus; P:regulation of seed growth; P:peroxisome localization; P:actin filament-based movement	gi|357485269|ref|XP_003612922.1|hypothetical protein MTR_5g030570 [Medicago truncatula] >gi|355514257|gb|AES95880.1| hypothetical protein MTR_5g030570 [Medicago truncatula]	294	179	IPR008889	VQ				virNOG17520	VQ motif	S	2088	G7KF45	Complete	79.932	325	321		1	538	1510	1	288	tr=Putative uncharacterized protein; Medicago truncatula (Barrel medic) (Medicago tribuloides).
Tp57577_TGAC_v2_mRNA10500	methyltransferase nsun6-like	EC:2.1.1.0	GO:0003723|GO:0008168|GO:0032259	F:RNA binding; F:methyltransferase activity; P:methylation	gi|357494215|ref|XP_003617396.1|Ribosomal RNA small subunit methyltransferase B [Medicago truncatula] >gi|355518731|gb|AET00355.1| Ribosomal RNA small subunit methyltransferase B [Medicago truncatula]	576	533	IPR001678|IPR002478|IPR015947|IPR023267|IPR018314	Bacterial Fmu (Sun)/eukaryotic nucleolar NOL1/Nop2p|Pseudouridine synthase/archaeosine transglycosylase|RNA (C5-cytosine) methyltransferase|PUA-like domain|Bacterial Fmu (Sun)/eukaryotic nucleolar NOL1/Nop2p, conserved site	GO:0003723|GO:0008168			virNOG04575	PUA domain	J	2303	G7KD27	Complete	92.1875	612	572	your sequence is longer than subject: 612 - 572	2	59	1892	1	572	tr=Ribosomal RNA small subunit methyltransferase B; Medicago truncatula (Barrel medic) (Medicago tribuloides).
Tp57577_TGAC_v2_mRNA10501	tmv resistance protein n-like		GO:0050896|GO:0043168|GO:0032559|GO:0032550	P:response to stimulus; F:anion binding; F:adenyl ribonucleotide binding; F:purine ribonucleoside binding	gi|357494181|ref|XP_003617379.1|CCP [Medicago truncatula] >gi|355518714|gb|AET00338.1| CCP [Medicago truncatula]	389	290	IPR001611|IPR000157	Leucine-rich repeat|Toll/interleukin-1 receptor homology (TIR) domain	GO:0005515|GO:0007165			virNOG17255	resistance protein	T	2206	Q40392-2	Complete	53.7931	673	652		2	14	2030	10	153	Isoform 2 of TMV resistance protein N OS=Nicotiana glutinosa GN=N
Tp57577_TGAC_v2_mRNA10502	4-hydroxyphenylpyruvate dioxygenase		GO:0044249|GO:1901576|GO:0016701|GO:0009072|GO:0005737	P:cellular biosynthetic process; P:organic substance biosynthetic process; F:oxidoreductase activity, acting on single donors with incorporation of molecular oxygen; P:aromatic amino acid family metabolic process; C:cytoplasm	gi|357494205|ref|XP_003617391.1|4-hydroxyphenylpyruvate dioxygenase [Medicago truncatula] >gi|62003087|gb|AAX59006.1| 4-hydroxyphenylpyruvate dioxygenase [Medicago truncatula] >gi|355518726|gb|AET00350.1| 4-hydroxyphenylpyruvate dioxygenase [Medicago truncatula]	57	38	IPR005956	4-hydroxyphenylpyruvate dioxygenase	GO:0003868|GO:0009072|GO:0016701|GO:0055114			virNOG06375	4-hydroxyphenylpyruvate dioxygenase	E	669	P93836	C-terminus	89.0909	154	445	Unexpected stop codon in the beginning of your sequence, your sequence is shorter than subject: 154 - 445	3	3	461	388	442	sp=4-hydroxyphenylpyruvate dioxygenase; Arabidopsis thaliana (Mouse-ear cress).
Tp57577_TGAC_v2_mRNA10503				F:molecular_function; P:response to auxin stimulus; C:nucleus	gi|357494211|ref|XP_003617394.1|SAUR family protein [Medicago truncatula] >gi|355518729|gb|AET00353.1| SAUR family protein [Medicago truncatula]	77	65	IPR003676	Auxin-induced protein, ARG7				virNOG24121	Auxin responsive protein	S	461	G7KD25	Putative Complete	72.1519	95	98	Unexpected STOP codon in 5 prime region,	2	83	364	14	92	tr=SAUR family protein; Medicago truncatula (Barrel medic) (Medicago tribuloides).
Tp57577_TGAC_v2_mRNA10504	tmv resistance protein n-like		GO:0050896|GO:0043168|GO:0032559|GO:0032550	P:response to stimulus; F:anion binding; F:adenyl ribonucleotide binding; F:purine ribonucleoside binding	gi|357494181|ref|XP_003617379.1|CCP [Medicago truncatula] >gi|355518714|gb|AET00338.1| CCP [Medicago truncatula]	354	258	IPR002182|IPR000157|IPR027417|IPR000767	NB-ARC|Toll/interleukin-1 receptor homology (TIR) domain|Disease resistance protein|P-loop containing nucleoside triphosphate hydrolase	GO:0043531|GO:0005515|GO:0007165|GO:0006952			virNOG10093	resistance protein	T	1325	Q40392-2	N-terminus	40.7303	397	652	Unexpected STOP codon at 3' end. Distance to subject end: 267 aas, your sequence is shorter than subject: 397 - 652	3	75	1263	9	352	Isoform 2 of TMV resistance protein N OS=Nicotiana glutinosa GN=N
Tp57577_TGAC_v2_mRNA10505	alanine--glyoxylate aminotransferase 2 homolog mitochondrial		GO:0005739|GO:0016740	C:mitochondrion; F:transferase activity	gi|357506541|ref|XP_003623559.1|Alanine glyoxylate aminotransferase-like protein [Medicago truncatula] >gi|355498574|gb|AES79777.1| Alanine glyoxylate aminotransferase-like protein [Medicago truncatula]	190	135	IPR005814|IPR015424|IPR015422	Aminotransferase class-III|Pyridoxal phosphate-dependent transferase|Pyridoxal phosphate-dependent transferase, major region, subdomain 2	GO:0008483|GO:0030170|GO:0003824			virNOG14129	Aminotransferase	E	1240	Q9SR86	C-terminus	53.7234	402	481	Unexpected stop codon in the beginning of your sequence, your sequence is shorter than subject: 402 - 481	1	1	1206	226	412	sp=Alanine--glyoxylate aminotransferase 2 homolog 3, mitochondrial; Arabidopsis thaliana (Mouse-ear cress).
Tp57577_TGAC_v2_mRNA10506	60s ribosomal protein l18a	EC:3.4.23.0	GO:0003735|GO:0005886|GO:0004190|GO:0022625|GO:0006508|GO:0006412|GO:0042254	F:structural constituent of ribosome; C:plasma membrane; F:aspartic-type endopeptidase activity; C:cytosolic large ribosomal subunit; P:proteolysis; P:translation; P:ribosome biogenesis	gi|357494219|ref|XP_003617398.1|60S ribosomal protein L18a [Medicago truncatula] >gi|355518733|gb|AET00357.1| 60S ribosomal protein L18a [Medicago truncatula]	147	143	IPR023573|IPR021138	Ribosomal protein L18a/LX|60S ribosomal protein L18a/ L20	GO:0003735|GO:0005840|GO:0006412			virNOG08660	60S ribosomal protein L18a	J	1144	G7KD29	Complete	94.5578	148	147		3	291	732	1	147	sp=60S ribosomal protein L18a; Medicago truncatula (Barrel medic) (Medicago tribuloides).
Tp57577_TGAC_v2_mRNA10507	tmv resistance protein n-like		GO:0006952|GO:0043531|GO:0007165	P:defense response; F:ADP binding; P:signal transduction	gi|357494181|ref|XP_003617379.1|CCP [Medicago truncatula] >gi|355518714|gb|AET00338.1| CCP [Medicago truncatula]	303	233	IPR000157	Toll/interleukin-1 receptor homology (TIR) domain	GO:0005515|GO:0007165			virNOG10093	resistance protein	T	1879	Q40392-2	N-terminus	51.3699	582	652	Unexpected STOP codon at 3' end. Distance to subject end: 50 aas, your sequence is shorter than subject: 582 - 652	2	62	1805	9	153	Isoform 2 of TMV resistance protein N OS=Nicotiana glutinosa GN=N
Tp57577_TGAC_v2_mRNA10508	nac domain ipr003441		GO:0003677|GO:0006355	F:DNA binding; P:regulation of transcription, DNA-dependent	gi|357494187|ref|XP_003617382.1|NAC domain protein IPR003441 [Medicago truncatula] >gi|355518717|gb|AET00341.1| NAC domain protein IPR003441 [Medicago truncatula]	249	217	IPR003441	NAC domain	GO:0003677|GO:0006355			virNOG04155	NAC domain	K	973	Q9SK55	C-terminus	49.1736	289	275	Unexpected stop codon in the beginning of your sequence,	1	1	867	66	275	sp=Transcription factor JUNGBRUNNEN 1; Arabidopsis thaliana (Mouse-ear cress).
Tp57577_TGAC_v2_mRNA10509	4-hydroxyphenylpyruvate dioxygenase	EC:1.13.11.0	GO:0009074|GO:1901606|GO:0044249|GO:1901576|GO:0016702|GO:0044444|GO:0044283	P:aromatic amino acid family catabolic process; P:alpha-amino acid catabolic process; P:cellular biosynthetic process; P:organic substance biosynthetic process; F:oxidoreductase activity, acting on single donors with incorporation of molecular oxygen, incorporation of two atoms of oxygen; C:cytoplasmic part; P:small molecule biosynthetic process	gi|357494205|ref|XP_003617391.1|4-hydroxyphenylpyruvate dioxygenase [Medicago truncatula] >gi|62003087|gb|AAX59006.1| 4-hydroxyphenylpyruvate dioxygenase [Medicago truncatula] >gi|355518726|gb|AET00350.1| 4-hydroxyphenylpyruvate dioxygenase [Medicago truncatula]	441	340	IPR005956|IPR004360	4-hydroxyphenylpyruvate dioxygenase|Glyoxalase/fosfomycin resistance/dioxygenase domain	GO:0003868|GO:0009072|GO:0016701|GO:0055114			virNOG06375	4-hydroxyphenylpyruvate dioxygenase	E	1809	P93836	Complete	75	491	445	your sequence is longer than subject: 491 - 445	3	78	1548	23	442	sp=4-hydroxyphenylpyruvate dioxygenase; Arabidopsis thaliana (Mouse-ear cress).
Tp57577_TGAC_v2_mRNA1051	transcription factor myc2-like		GO:1901700|GO:0050794|GO:0008152|GO:0006950	P:response to oxygen-containing compound; P:regulation of cellular process; P:metabolic process; P:response to stress	gi|357485243|ref|XP_003612909.1|BHLH transcription factor [Medicago truncatula] >gi|355514244|gb|AES95867.1| BHLH transcription factor [Medicago truncatula]	645	481	IPR011598|IPR025610	Myc-type, basic helix-loop-helix (bHLH) domain|Transcription factor MYC/MYB N-terminal	GO:0046983			virNOG10242	Transcription factor	K	2095	Q39204	C-terminus	51.3097	683	623	Unexpected stop codon in the beginning of your sequence, your sequence is longer than subject: 683 - 623	3	3	2048	66	623	sp=Transcription factor MYC2; Arabidopsis thaliana (Mouse-ear cress).
Tp57577_TGAC_v2_mRNA10510	nbs-containing resistance-like protein		GO:0050896	P:response to stimulus	gi|357494181|ref|XP_003617379.1|CCP [Medicago truncatula] >gi|355518714|gb|AET00338.1| CCP [Medicago truncatula]	102	74									623	G7K3B3	C-terminus	59.5238	193	1651	Separated hits, possible frame ERROR between 389 and 451, your sequence is shorter than subject: 193 - 1651	3	3	579	948	1651	tr=CCP; Medicago truncatula (Barrel medic) (Medicago tribuloides).
Tp57577_TGAC_v2_mRNA10511	tmv resistance protein n-like		GO:0006952|GO:0043531|GO:0007165	P:defense response; F:ADP binding; P:signal transduction	gi|357494181|ref|XP_003617379.1|CCP [Medicago truncatula] >gi|355518714|gb|AET00338.1| CCP [Medicago truncatula]	158	135	IPR000157	Toll/interleukin-1 receptor homology (TIR) domain	GO:0005515|GO:0007165			virNOG10093	resistance protein	T	1006	Q40392-2	N-terminus	52.0548	174	652	Unexpected STOP codon at 3' end. Distance to subject end: 439 aas, your sequence is shorter than subject: 174 - 652	1	361	880	9	153	Isoform 2 of TMV resistance protein N OS=Nicotiana glutinosa GN=N
Tp57577_TGAC_v2_mRNA10512				P:nucleobase-containing compound metabolic process; F:nucleic acid binding; F:3'-5' exonuclease activity; F:helicase activity; F:exonuclease activity; P:biological_process; C:plastid	gi|357442195|ref|XP_003591375.1|hypothetical protein MTR_1g086690 [Medicago truncatula] >gi|355480423|gb|AES61626.1| hypothetical protein MTR_1g086690 [Medicago truncatula]	248	152	IPR012337	Ribonuclease H-like domain	GO:0003676			virNOG19885	0	R	1533	G7ICV5	Putative Complete	51.6	397	274	query STOP codon is far from subject stop. Distance to subject end: 28 aas, your sequence is longer than subject: 397 - 274	2	14	1202	4	237	tr=Putative uncharacterized protein; Medicago truncatula (Barrel medic) (Medicago tribuloides).
Tp57577_TGAC_v2_mRNA10513	pectin methylesterase	EC:3.1.1.11	GO:0042545|GO:0005886|GO:0005618|GO:0030599|GO:0045330|GO:0004857|GO:0043086|GO:0045490|GO:0005982|GO:0005985	P:cell wall modification; C:plasma membrane; C:cell wall; F:pectinesterase activity; F:aspartyl esterase activity; F:enzyme inhibitor activity; P:negative regulation of catalytic activity; P:pectin catabolic process; P:starch metabolic process; P:sucrose metabolic process	gi|2578440|emb|CAA47810.1|pectinesterase [Pisum sativum]	554	491	IPR000070|IPR006501|IPR011050|IPR012334|IPR018040	Pectinesterase, catalytic|Pectinesterase inhibitor domain|Pectin lyase fold/virulence factor|Pectin lyase fold|Pectinesterase, active site	GO:0005618|GO:0030599|GO:0042545|GO:0004857	EC:3.1.1.11	KEGG: 00040+3.1.1.11|KEGG: 00500+3.1.1.11|MetaCyc: PWY-1081|MetaCyc: PWY-7243|MetaCyc: PWY-7246|MetaCyc: PWY-7248|UniPathway: UPA00545	virNOG06293	pectinesterase	G	2118	P09607	Complete	55.877	553	550		3	246	1902	3	548	sp=Pectinesterase 2.1; Solanum lycopersicum (Tomato) (Lycopersicon esculentum).
Tp57577_TGAC_v2_mRNA10514				F:pantoate-beta-alanine ligase activity; P:pantothenate biosynthetic process; F:DNA binding; F:kinase activity; F:ATP binding; F:protein kinase activity; P:phosphorylation; P:protein phosphorylation; F:transferase activity, transferring phosphorus-containing groups; F:nucleic acid binding; F:protein dimerization activity	gi|357515459|ref|XP_003628018.1|hypothetical protein MTR_8g041480 [Medicago truncatula] >gi|355522040|gb|AET02494.1| hypothetical protein MTR_8g041480 [Medicago truncatula]	247	122	IPR026960	Reverse transcriptase zinc-binding domain				virNOG01327	Retrotransposon protein	R	1020	G7L2A7	Internal	36.1538	255	551	Unexpected STOP codon at 3' end. Distance to subject end: 44 aas, your sequence is shorter than subject: 255 - 551	2	2	763	167	421	tr=Pantothenate synthetase; Medicago truncatula (Barrel medic) (Medicago tribuloides).
Tp57577_TGAC_v2_mRNA10515				P:biological_process; P:mRNA export from nucleus; P:protein import into nucleus; C:nucleus; C:integral to membrane; P:transmembrane transport	gi|357440873|ref|XP_003590714.1|RRP12-like protein [Medicago truncatula] >gi|355479762|gb|AES60965.1| RRP12-like protein [Medicago truncatula]	253	169	IPR016024	Armadillo-type fold	GO:0005488			virNOG10996	NUC173 domain	S	1241	G7I2N3	Putative N-terminus	55.7252	256	589	Unexpected STOP codon at 3' end. Distance to subject end: 192 aas, Unexpected STOP codon in 5 prime region, your sequence is shorter than subject: 256 - 589	3	81	845	6	261	tr=RRP12-like protein; Medicago truncatula (Barrel medic) (Medicago tribuloides).
Tp57577_TGAC_v2_mRNA10516	b3 domain-containing protein		GO:0003677|GO:0005634|GO:0006355	F:DNA binding; C:nucleus; P:regulation of transcription, DNA-dependent	gi|357504775|ref|XP_003622676.1|B3 domain-containing protein [Medicago truncatula] >gi|355497691|gb|AES78894.1| B3 domain-containing protein [Medicago truncatula]	79	61	IPR003340|IPR015300	B3 DNA binding domain|DNA-binding pseudobarrel domain	GO:0003677			virNOG25306	B3 domain-containing	K	501	A2Q2N5	Putative Complete	66.2162	87	132	query STOP codon is far from subject stop. Distance to subject end: 20 aas, atg_distance in limit (1-15): atg_distance = 8, your sequence is shorter than subject: 87 - 132	3	57	315	39	112	tr=Transcriptional factor B3; Medicago truncatula (Barrel medic) (Medicago tribuloides).
Tp57577_TGAC_v2_mRNA10517	b3 domain-containing protein		GO:0006351|GO:0043229	P:transcription, DNA-dependent; C:intracellular organelle	gi|357464969|ref|XP_003602766.1|B3 domain-containing protein [Medicago truncatula] >gi|355491814|gb|AES73017.1| B3 domain-containing protein [Medicago truncatula]	311	243	IPR003340|IPR015300	B3 DNA binding domain|DNA-binding pseudobarrel domain	GO:0003677			virNOG25306	B3 domain-containing	K	998	G7J3B6	Complete	67.8457	295	328	your sequence is shorter than subject: 295 - 328	1	49	931	1	310	tr=B3 domain-containing protein; Medicago truncatula (Barrel medic) (Medicago tribuloides).
Tp57577_TGAC_v2_mRNA10518	protein	EC:2.6.1.11	GO:0005507|GO:0005739|GO:0006526|GO:0042742|GO:0003992|GO:0009570|GO:0030170|GO:0000051	F:copper ion binding; C:mitochondrion; P:arginine biosynthetic process; P:defense response to bacterium; F:N2-acetyl-L-ornithine:2-oxoglutarate 5-aminotransferase activity; C:chloroplast stroma; F:pyridoxal phosphate binding; P:urea cycle intermediate metabolic process	gi|217072680|gb|ACJ84700.1|unknown [Medicago truncatula]	473	426	IPR005814|IPR015424|IPR015421|IPR015422|IPR004636	Aminotransferase class-III|Pyridoxal phosphate-dependent transferase|Pyridoxal phosphate-dependent transferase, major region, subdomain 1|Pyridoxal phosphate-dependent transferase, major region, subdomain 2|Transaminase, Acetylornithine/Succinylornithine family	GO:0008483|GO:0030170|GO:0003824|GO:0006525			virNOG08590	Acetylornithine aminotransferase	E	2050	O04866	Complete	77.1208	471	451		2	251	1661	60	448	sp=Acetylornithine aminotransferase, mitochondrial; Alnus glutinosa (European alder) (Betula alnus var. glutinosa).
Tp57577_TGAC_v2_mRNA10519	b3 domain-containing protein		GO:0003677|GO:0005634|GO:0006355	F:DNA binding; C:nucleus; P:regulation of transcription, DNA-dependent	gi|357504775|ref|XP_003622676.1|B3 domain-containing protein [Medicago truncatula] >gi|355497691|gb|AES78894.1| B3 domain-containing protein [Medicago truncatula]	89	77	IPR003340|IPR015300	B3 DNA binding domain|DNA-binding pseudobarrel domain	GO:0003677			virNOG25306	B3 domain-containing	K	604	A2Q2N5	Complete	76.9231	175	132	your sequence is longer than subject: 175 - 132	3	18	540	40	130	tr=Transcriptional factor B3; Medicago truncatula (Barrel medic) (Medicago tribuloides).
Tp57577_TGAC_v2_mRNA1052	starch synthase v precursor		GO:0016740|GO:0009536	F:transferase activity; C:plastid	gi|187611215|gb|ACD13787.1|starch synthase V precursor [Lotus japonicus]	656	563	IPR013256|IPR013534	Chromatin SPT2|Starch synthase, catalytic domain		EC:2.4.1.21	KEGG: 00500+2.4.1.21|MetaCyc: PWY-622|UniPathway: UPA00164	virNOG03142	starch synthase V	R	4336	Q0WVX5	Complete	32.5758	1251	1040	your sequence is longer than subject: 1251 - 1040	1	196	3946	380	1038	sp=Probable starch synthase 4, chloroplastic/amyloplastic; Arabidopsis thaliana (Mouse-ear cress).
Tp57577_TGAC_v2_mRNA10520	required to maintain repression 1		GO:1901363|GO:0097159	F:heterocyclic compound binding; F:organic cyclic compound binding	gi|356544277|ref|XP_003540580.1|PREDICTED: uncharacterized protein LOC100812737 [Glycine max]	707	504	IPR000330|IPR001650|IPR027417|IPR014001	SNF2-related|Helicase, C-terminal|P-loop containing nucleoside triphosphate hydrolase|Helicase, superfamily 1/2, ATP-binding domain	GO:0003677|GO:0005524|GO:0003676|GO:0004386			virNOG04033	chromatin remodeling	L	3196	F4I8S3	C-terminus	49.581	1038	1410	your sequence is shorter than subject: 1038 - 1410	2	2	3112	713	1405	sp=SNF2 domain-containing protein CLASSY 3; Arabidopsis thaliana (Mouse-ear cress).
Tp57577_TGAC_v2_mRNA10521	pectinesterase	EC:3.1.1.11	GO:0042545|GO:0005618|GO:0030599|GO:0045330|GO:0004857|GO:0043086|GO:0045490|GO:0005982|GO:0005985	P:cell wall modification; C:cell wall; F:pectinesterase activity; F:aspartyl esterase activity; F:enzyme inhibitor activity; P:negative regulation of catalytic activity; P:pectin catabolic process; P:starch metabolic process; P:sucrose metabolic process	gi|2578440|emb|CAA47810.1|pectinesterase [Pisum sativum]	452	411	IPR000070|IPR006501|IPR011050|IPR012334|IPR018040	Pectinesterase, catalytic|Pectinesterase inhibitor domain|Pectin lyase fold/virulence factor|Pectin lyase fold|Pectinesterase, active site	GO:0005618|GO:0030599|GO:0042545|GO:0004857	EC:3.1.1.11	KEGG: 00040+3.1.1.11|KEGG: 00500+3.1.1.11|MetaCyc: PWY-1081|MetaCyc: PWY-7243|MetaCyc: PWY-7246|MetaCyc: PWY-7248|UniPathway: UPA00545	virNOG06293	pectinesterase	G	1728	P83947	C-terminus	61.3248	483	545	Unexpected stop codon in the beginning of your sequence, your sequence is shorter than subject: 483 - 545	1	1	1449	82	543	sp=Pectinesterase/pectinesterase inhibitor; Ficus pumila var. awkeotsang (Jelly fig) (Ficus awkeotsang).
Tp57577_TGAC_v2_mRNA10522	e3 ubiquitin ligase big brother		GO:0008270|GO:0016874	F:zinc ion binding; F:ligase activity	gi|357514813|ref|XP_003627695.1|E3 ubiquitin-protein ligase Arkadia [Medicago truncatula] >gi|355521717|gb|AET02171.1| E3 ubiquitin-protein ligase Arkadia [Medicago truncatula]	45	41						virNOG11609	E3 ubiquitin ligase BIG	O	576	Q8L649	C-terminus	64.4444	156	248	Warning!, your query overlaps and the subject is separated, Unexpected stop codon in the beginning of your sequence, your sequence is shorter than subject: 156 - 248	1	1	467	155	248	sp=E3 ubiquitin ligase BIG BROTHER; Arabidopsis thaliana (Mouse-ear cress).
Tp57577_TGAC_v2_mRNA10523				P:cellular process; P:response to virus; P:response to abscisic acid stimulus	gi|356527260|ref|XP_003532230.1|PREDICTED: eukaryotic translation initiation factor 4G-like [Glycine max]	1571	1000	IPR003890|IPR016024|IPR016021	MIF4G-like, type 3|Armadillo-type fold|MIF4-like, type 1/2/3	GO:0003723|GO:0005515|GO:0005488			virNOG06260	eukaryotic translation initiation factor	J	4553	Q76E23	N-terminus	39.6675	1408	1727	Unexpected STOP codon at 3' end. Distance to subject end: 263 aas, your sequence is shorter than subject: 1408 - 1727	3	252	4473	1	1427	sp=Eukaryotic translation initiation factor 4G; Arabidopsis thaliana (Mouse-ear cress).
Tp57577_TGAC_v2_mRNA10524	gibberellin 2-beta-dioxygenase 8-like	EC:1.14.11.15|EC:1.13.11.0	GO:0016707|GO:0016702|GO:0055114|GO:0016102	F:gibberellin 3-beta-dioxygenase activity; F:oxidoreductase activity, acting on single donors with incorporation of molecular oxygen, incorporation of two atoms of oxygen; P:oxidation-reduction process; P:diterpenoid biosynthetic process	gi|87240601|gb|ABD32459.1|2OG-Fe(II) oxygenase [Medicago truncatula]	340	319	IPR005123|IPR026992|IPR027443	Oxoglutarate/iron-dependent dioxygenase|Non-haem dioxygenase N-terminal domain|Isopenicillin N synthase-like	GO:0016491|GO:0016706|GO:0055114			virNOG04127	Gibberellin 2-beta-dioxygenase	Q	1319	O49561	Complete	62.3145	341	338		3	108	1128	2	334	sp=Gibberellin 2-beta-dioxygenase 8; Arabidopsis thaliana (Mouse-ear cress).
Tp57577_TGAC_v2_mRNA10525	b3 domain-containing protein		GO:0003677|GO:0005634|GO:0006355	F:DNA binding; C:nucleus; P:regulation of transcription, DNA-dependent	gi|124359883|gb|ABN06173.1|Transcriptional factor B3 [Medicago truncatula]	108	94	IPR003340|IPR015300	B3 DNA binding domain|DNA-binding pseudobarrel domain	GO:0003677			virNOG25306	B3 domain-containing	K	1061	Q9XIB4	Putative C-terminus	43.4783	143	190	Unexpected stop codon in the beginning of your sequence, query STOP codon is far from subject stop. Distance to subject end: 30 aas, your sequence is shorter than subject: 143 - 190	2	2	427	50	140	sp=B3 domain-containing protein At1g49475; Arabidopsis thaliana (Mouse-ear cress).
Tp57577_TGAC_v2_mRNA10526	bacterial transferase hexapeptide repeat-containing protein	EC:2.3.1.129	GO:0008780|GO:0009245|GO:0005739|GO:0009103|GO:0015940|GO:0042967	F:acyl-[acyl-carrier-protein]-UDP-N-acetylglucosamine O-acyltransferase activity; P:lipid A biosynthetic process; C:mitochondrion; P:lipopolysaccharide biosynthetic process; P:pantothenate biosynthetic process; P:acyl-carrier-protein biosynthetic process	gi|124359869|gb|ABN06168.1|Trimeric LpxA-like [Medicago truncatula]	294	246	IPR001451|IPR011004|IPR007691	Bacterial transferase hexapeptide repeat|Trimeric LpxA-like|UDP-3-O-[3-hydroxymyristoyl] glucosamine N-acyltransferase	GO:0009245|GO:0016747	EC:2.3.1.-	KEGG: 00061+2.3.1.-|KEGG: 00253+2.3.1.-|KEGG: 00310+2.3.1.-|KEGG: 00330+2.3.1.-|KEGG: 00340+2.3.1.-|KEGG: 00350+2.3.1.-|KEGG: 00360+2.3.1.-|KEGG: 00362+2.3.1.-|KEGG: 00540+2.3.1.-|KEGG: 00564+2.3.1.-|KEGG: 00565+2.3.1.-|KEGG: 00604+2.3.1.-|KEGG: 00623+2.3.1.-|KEGG: 00626+2.3.1.-|KEGG: 00627+2.3.1.-|KEGG: 00642+2.3.1.-|KEGG: 00650+2.3.1.-|KEGG: 00680+2.3.1.-|KEGG: 00903+2.3.1.-|KEGG: 00904+2.3.1.-…	virNOG07317	Involved in the biosynthesis of lipid A, a phosphorylated glycolipid that in bacteria anchors the lipopolysaccharide to the outer membrane of the cell. Catalyzes the N-acylation of UDP-3-O-(hydroxymyristoyl)glucosamine using 3- hydroxymyristoyl-ACP as the acyl donor. Lipid A-like molecules in plants may serve as structural components of the outer membranes of mitochondria and or chloroplasts, or …	R	1267	A2Q2M3	Complete	81.8182	295	285		1	193	1075	10	285	tr=Trimeric LpxA-like; Medicago truncatula (Barrel medic) (Medicago tribuloides).
Tp57577_TGAC_v2_mRNA10527	b3 domain-containing protein		GO:0003677|GO:0005634|GO:0006355	F:DNA binding; C:nucleus; P:regulation of transcription, DNA-dependent	gi|357504775|ref|XP_003622676.1|B3 domain-containing protein [Medicago truncatula] >gi|355497691|gb|AES78894.1| B3 domain-containing protein [Medicago truncatula]	234	176	IPR003340|IPR015300	B3 DNA binding domain|DNA-binding pseudobarrel domain	GO:0003677			virNOG25306	B3 domain-containing	K	1160	Q9XIB4	Complete	44.4444	341	190	your sequence is longer than subject: 341 - 190	3	75	1095	25	140	sp=B3 domain-containing protein At1g49475; Arabidopsis thaliana (Mouse-ear cress).
Tp57577_TGAC_v2_mRNA10528	regulator of chromosome condensation repeat-containing protein		GO:0005739	C:mitochondrion	gi|124359876|gb|ABN06170.1|Regulator of chromosome condensation/beta-lactamase-inhibitor protein II [Medicago truncatula]	317	291	IPR001005|IPR000408|IPR009057|IPR009091|IPR017930	SANT/Myb domain|Regulator of chromosome condensation, RCC1|Homeodomain-like|Regulator of chromosome condensation 1/beta-lactamase-inhibitor protein II|Myb domain	GO:0003682|GO:0003677			virNOG03871	E3 ubiquitin-protein ligase	S	1912	Q9S7L2	C-terminus	58.1967	230	427	Unexpected stop codon in the beginning of your sequence, your sequence is shorter than subject: 230 - 427	3	3	689	224	340	sp=Transcription factor MYB98; Arabidopsis thaliana (Mouse-ear cress).
Tp57577_TGAC_v2_mRNA10529	atp binding	EC:2.7.11.0	GO:0006468|GO:0004674|GO:0000166|GO:0009069	P:protein phosphorylation; F:protein serine/threonine kinase activity; F:nucleotide binding; P:serine family amino acid metabolic process	gi|356494796|ref|XP_003516269.1|PREDICTED: proline-rich receptor-like protein kinase PERK10-like [Glycine max]	342	256	IPR001245|IPR011009|IPR002290|IPR000719|IPR008271	Serine-threonine/tyrosine-protein kinase catalytic domain|Protein kinase-like domain|Serine/threonine- / dual specificity protein kinase, catalytic domain|Protein kinase domain|Serine/threonine-protein kinase, active site	GO:0004672|GO:0006468|GO:0016772|GO:0005524|GO:0004674			virNOG01918	proline-rich receptor-like protein kinase	T	2539	Q9SX31	C-terminus	60.8187	683	708	Unexpected stop codon in the beginning of your sequence, your sequence is shorter than subject: 683 - 708	3	3	2048	410	700	sp=Proline-rich receptor-like protein kinase PERK9; Arabidopsis thaliana (Mouse-ear cress).
Tp57577_TGAC_v2_mRNA1053	ubiquitin carboxyl-terminal hydrolase		GO:0008233|GO:0009987|GO:0019538	F:peptidase activity; P:cellular process; P:protein metabolic process	gi|356517211|ref|XP_003527282.1|PREDICTED: ubiquitin carboxyl-terminal hydrolase 14-like [Glycine max]	160	117	IPR000449|IPR009060|IPR015940	Ubiquitin-associated domain/translation elongation factor EF-Ts, N-terminal|UBA-like|Ubiquitin-associated/translation elongation factor EF1B, N-terminal, eukaryote	GO:0005515			virNOG07284	ubiquitin carboxyl-terminal hydrolase	O	831	Q8L6Y1	Putative C-terminus	77.4194	251	797	Separated hits, possible frame ERROR between 228 and 272, Unexpected stop codon in the beginning of your sequence, query STOP codon too far from subject stop. Distance to subject end: 39 aas, putative chimeric sequence, your sequence is shorter than subject: 251 - 797	1	1	751	541	739	sp=Ubiquitin carboxyl-terminal hydrolase 14; Arabidopsis thaliana (Mouse-ear cress).
Tp57577_TGAC_v2_mRNA10530	protein		GO:0008233|GO:0008152|GO:0009536	F:peptidase activity; P:metabolic process; C:plastid	gi|224063641|ref|XP_002301242.1|predicted protein [Populus trichocarpa] >gi|222842968|gb|EEE80515.1| predicted protein [Populus trichocarpa]	307	232	IPR003409	MORN motif				virNOG06435	MORN	R	1844	Q8RY89	N-terminus	32.5843	418	769	Unexpected STOP codon at 3' end. Distance to subject end: 379 aas, your sequence is shorter than subject: 418 - 769	3	171	1422	8	162	sp=Phosphatidylinositol 4-phosphate 5-kinase 8; Arabidopsis thaliana (Mouse-ear cress).
Tp57577_TGAC_v2_mRNA10531				P:biological_process; P:mRNA export from nucleus; P:protein import into nucleus	gi|357440885|ref|XP_003590720.1|RRP12-like protein [Medicago truncatula] >gi|355479768|gb|AES60971.1| RRP12-like protein [Medicago truncatula]	185	108	IPR016024|IPR011989	Armadillo-type fold|Armadillo-like helical	GO:0005488			virNOG10996	NUC173 domain	S	1389	G7I2N3	Putative N-terminus	51.3514	251	589	Separated hits, possible frame ERROR between 691 and 712, Unexpected STOP codon at 3' end. Distance to subject end: 144 aas, Unexpected STOP codon in 5 prime region, your sequence is shorter than subject: 251 - 589	2	101	852	18	261	tr=RRP12-like protein; Medicago truncatula (Barrel medic) (Medicago tribuloides).
Tp57577_TGAC_v2_mRNA10532				P:negative regulation of anthocyanin metabolic process; P:response to oxidative stress; P:positive regulation of cell proliferation; C:Elongator holoenzyme complex; F:protein binding; P:regulation of leaf development	gi|357504713|ref|XP_003622645.1|hypothetical protein MTR_7g050300 [Medicago truncatula] >gi|355497660|gb|AES78863.1| hypothetical protein MTR_7g050300 [Medicago truncatula]	254	231	IPR008728|IPR018627|IPR019519	Elongator complex protein 4|Uncharacterised protein family UPF0405|Elongator complex protein 5	GO:0006357|GO:0033588|GO:0006355			virNOG12958	Uncharacterized conserved protein (DUF2348)	S	1056	Q8L9Y2	Complete	48.6486	252	262		3	120	873	3	261	sp=Elongator complex protein 6; Arabidopsis thaliana (Mouse-ear cress).
Tp57577_TGAC_v2_mRNA10533	metacaspase 1		GO:0043068	P:positive regulation of programmed cell death	gi|356524447|ref|XP_003530840.1|PREDICTED: uncharacterized protein LOC100808327 [Glycine max]	388	292	IPR011600|IPR005735	Peptidase C14, caspase domain|Zinc finger, LSD1-type	GO:0004197|GO:0006508			virNOG10982	Caspase domain	DO	1454	Q7XJE6	Complete	67.4863	357	367		1	172	1240	5	367	sp=Metacaspase-1; Arabidopsis thaliana (Mouse-ear cress).
Tp57577_TGAC_v2_mRNA10534	tyrosyl-dna phosphodiesterase	EC:3.1.4.0	GO:0008081|GO:0005634|GO:0006281	F:phosphoric diester hydrolase activity; C:nucleus; P:DNA repair	gi|356507524|ref|XP_003522514.1|PREDICTED: tyrosyl-DNA phosphodiesterase 1-like isoform 1 [Glycine max]	604	501	IPR010347|IPR000253|IPR008984|IPR027415	Tyrosyl-DNA phosphodiesterase|Forkhead-associated (FHA) domain|SMAD/FHA domain|Tyrosyl-DNA phosphodiesterase C-terminal domain	GO:0005634|GO:0006281|GO:0008081|GO:0005515	EC:3.1.4.-	KEGG: 00565+3.1.4.-	virNOG02230	Tyrosyl-DNA phosphodiesterase	L	2441	I1JUA1	Complete	77.3179	646	647		2	122	2057	6	606	tr=Uncharacterized protein; Glycine max (Soybean) (Glycine hispida).
Tp57577_TGAC_v2_mRNA10535							501									188		unknown				Sequence length < 200 nt	0	0	188
Tp57577_TGAC_v2_mRNA10536					gi|356508212|ref|XP_003522853.1|PREDICTED: uncharacterized protein LOC100804883 [Glycine max]	47	37						virNOG18750	DCD	S	466	K7KJN7	N-terminus	70.2128	139	540	Distance to subject end: 402 aas, your sequence is shorter than subject: 139 - 540	1	49	463	2	48	tr=Uncharacterized protein; Glycine max (Soybean) (Glycine hispida).
[truncated: 41,624 more rows]

## Sheet: transcripts_to_GeneCluster
Tp57577_TGAC_v2_mRNA1	3847.GLYMA11G21290.1	virNOG12671	U3 small nucleolar ribonucleoprotein protein	A
[truncated: 35,511 more rows]

## Sheet: Transcripts_in_expanded_cluster
Tp57577_TGAC_v2_mRNA10020
Tp57577_TGAC_v2_mRNA10053
Tp57577_TGAC_v2_mRNA1009
[truncated: 1,250 more rows]
